# Supplementary material for: Characterization of the circulating transcriptome expression profile and identification of novel miRNA biomarkers in hypertrophic cardiomyopathy
Source: Eur J Med Res. 2023 Jun 30;28:205. doi: 10.1186/s40001-023-01159-7 (PMC10314611; doi:10.1186/s40001-023-01159-7)
Supplement: Supplementary file 2 — Additional file 2: Table S2. DEGs in HCM compared with NC groups. Table S3. miRNAs in miR-modules. Table S4. mRNAs in mRNA-modules. [file 40001_2023_1159_MOESM2_ESM.xlsx]

## Sheet: Table S2. DEGs in HCM compared 
Table S2. DEGs in HCM compared with NC groups
Gene	logFC	P.Value	Type
hsa-miR-488-5p	1.30183	1.83437e-06	miRNA
hsa-miR-122-3p	2.11576	2.57402e-06	miRNA
hiv1-miR-TAR-3p	1.06441	4.87824e-06	miRNA
hsa-miR-8062	1.24623	1.05727e-05	miRNA
hsa-miR-616-5p	0.858572	1.09213e-05	miRNA
hsa-miR-7-2-3p	1.21013	1.36777e-05	miRNA
hsa-miR-4712-5p	1.0137	1.49599e-05	miRNA
hsa-miR-4275	1.49453	1.85777e-05	miRNA
hsa-miR-204-5p	1.02226	1.88312e-05	miRNA
hsa-miR-7157-3p	0.890028	2.21897e-05	miRNA
hsa-miR-3913-3p	1.35683	2.47061e-05	miRNA
hsa-miR-7-1-3p	1.20702	3.03944e-05	miRNA
hsa-miR-4709-5p	0.682093	3.14511e-05	miRNA
hsa-miR-129-2-3p	0.850639	3.71461e-05	miRNA
hsa-miR-4659a-5p	1.26619	3.80069e-05	miRNA
hsa-miR-3128	1.32781	3.95301e-05	miRNA
hsa-let-7f-1-3p	0.867412	4.0328e-05	miRNA
hsa-miR-5094	0.939332	5.34169e-05	miRNA
hsa-miR-98-3p	1.51656	5.39911e-05	miRNA
hsa-miR-499b-3p	1.52298	5.40992e-05	miRNA
hsa-miR-8068	1.08456	5.49441e-05	miRNA
hsa-miR-2355-5p	1.45503	5.8104e-05	miRNA
hsa-miR-1-5p	1.48527	6.15755e-05	miRNA
hsa-miR-26b-3p	0.920375	6.5815e-05	miRNA
hsa-miR-4804-3p	1.12638	6.8065e-05	miRNA
hsa-miR-5089-3p	0.86839	7.14996e-05	miRNA
hsa-miR-4635	0.859473	7.72248e-05	miRNA
hsa-miR-6888-3p	0.711176	7.90584e-05	miRNA
hsa-miR-6505-3p	1.4511	8.59945e-05	miRNA
hsa-miR-4745-3p	-0.864459	8.6344e-05	miRNA
ebv-miR-BART19-3p	0.822211	9.34593e-05	miRNA
hsa-miR-329-5p	0.780708	9.63798e-05	miRNA
hsa-miR-216b-3p	0.971418	9.70068e-05	miRNA
hsa-miR-4699-3p	1.38578	0.000108517	miRNA
hsa-miR-1178-3p	0.744709	0.000113395	miRNA
hsa-miR-494-5p	0.737774	0.000113405	miRNA
hsa-miR-744-3p	0.755192	0.00012074	miRNA
hsa-miR-6831-3p	0.597141	0.000123329	miRNA
hsa-miR-5584-3p	1.00379	0.000126151	miRNA
hsa-miR-4438	0.859428	0.000127422	miRNA
hsa-miR-30a-3p	0.636358	0.000129612	miRNA
hsa-miR-6854-3p	0.588171	0.000130203	miRNA
hsa-miR-212-5p	0.840754	0.000132558	miRNA
hsa-miR-4694-3p	1.07735	0.000132739	miRNA
jcv-miR-J1-5p	0.902824	0.000135643	miRNA
hsa-miR-154-5p	0.735997	0.000136104	miRNA
hsv2-miR-H20	1.18643	0.00014032	miRNA
hsa-miR-4684-5p	1.18873	0.000144848	miRNA
hsa-miR-30c-5p	0.717112	0.000147839	miRNA
hsa-miR-3925-3p	1.61474	0.00015975	miRNA
hsa-miR-508-3p	1.11862	0.00016406	miRNA
hsa-miR-516b-5p	1.41253	0.000166907	miRNA
hsa-miR-609	0.599703	0.000187871	miRNA
hsa-miR-337-3p	0.866246	0.000192663	miRNA
hsa-miR-26a-2-3p	1.50059	0.0001953	miRNA
hsa-miR-3675-3p	0.751401	0.000218217	miRNA
hsa-miR-5000-3p	1.02902	0.000219284	miRNA
hsa-miR-2355-3p	0.675457	0.000246035	miRNA
hsa-miR-548e-5p	-0.672518	0.000253722	miRNA
hsa-miR-487b-3p	1.21645	0.000266489	miRNA
hsa-miR-5009-3p	1.2582	0.00027594	miRNA
hsa-miR-6755-3p	1.36164	0.000281785	miRNA
hsa-miR-30b-5p	0.714215	0.0003008	miRNA
hsa-miR-3613-5p	1.19894	0.00030702	miRNA
hsa-miR-4524a-5p	0.831961	0.000315107	miRNA
hsa-miR-3135a	-0.804643	0.000315414	miRNA
hsa-miR-1250-3p	0.771307	0.000324881	miRNA
hsa-miR-4511	1.03819	0.000327516	miRNA
hsa-miR-129-1-3p	0.90848	0.000342415	miRNA
hsa-miR-374c-5p	0.898441	0.000379593	miRNA
hsa-miR-3910	1.07188	0.00042619	miRNA
hsa-miR-3653-5p	0.971779	0.000432302	miRNA
hsa-miR-365b-3p	1.08534	0.000439566	miRNA
hsa-miR-6780a-3p	0.888407	0.000503499	miRNA
hsa-miR-3591-5p	1.65643	0.000523635	miRNA
hsa-miR-5699-3p	0.591864	0.000616246	miRNA
hsa-miR-4422	0.995041	0.000616826	miRNA
hsa-miR-520f-3p	1.06421	0.000648728	miRNA
hsa-miR-676-5p	0.974366	0.000683619	miRNA
hsa-miR-6878-3p	0.663852	0.000688344	miRNA
hsa-miR-664a-3p	0.604984	0.000691564	miRNA
hsa-miR-3177-5p	-0.635304	0.000745989	miRNA
hsa-miR-130b-5p	1.03252	0.000748428	miRNA
hsa-miR-924	1.02251	0.000749256	miRNA
hsa-miR-578	1.2079	0.000766195	miRNA
hsa-miR-3156-3p	0.607964	0.000771328	miRNA
hsa-miR-4762-3p	0.791318	0.000794895	miRNA
hsa-miR-548ap-3p	1.42713	0.000806129	miRNA
hsa-miR-4753-3p	1.18869	0.000818301	miRNA
hsa-miR-629-5p	1.08288	0.000870597	miRNA
hsa-miR-30d-3p	0.697111	0.000885892	miRNA
ebv-miR-BART2-5p	0.739454	0.000909154	miRNA
hsa-miR-6507-3p	0.972242	0.000912864	miRNA
hsa-miR-625-3p	0.785664	0.000916257	miRNA
hsa-miR-4639-5p	0.927991	0.000926715	miRNA
hsa-miR-5187-3p	0.977677	0.000949372	miRNA
hsa-miR-6830-3p	0.66474	0.000959026	miRNA
hsa-miR-4320	0.977978	0.00105191	miRNA
hsa-miR-7855-5p	-0.604172	0.00106979	miRNA
hsa-miR-4801	0.82526	0.00110228	miRNA
hsa-miR-29a-5p	1.43245	0.00111707	miRNA
hsa-miR-133b	0.681678	0.00122574	miRNA
hsa-miR-4766-5p	0.804026	0.00125445	miRNA
hsa-miR-6509-3p	0.613316	0.00127201	miRNA
hsa-miR-3129-3p	0.687048	0.00133651	miRNA
hsa-miR-4699-5p	1.09805	0.00133725	miRNA
hsa-miR-132-5p	0.666115	0.00135754	miRNA
hsa-miR-888-5p	0.881263	0.00138837	miRNA
hsa-miR-1180-5p	-0.700369	0.00139071	miRNA
hsa-miR-6773-3p	0.61227	0.00139859	miRNA
hsa-miR-211-5p	0.621644	0.0014205	miRNA
hsa-miR-5702	-0.806851	0.00145624	miRNA
hsa-miR-627-3p	0.791746	0.00146495	miRNA
hsa-miR-299-5p	0.841681	0.0014721	miRNA
hsa-miR-155-3p	1.06258	0.00148067	miRNA
hsa-miR-365a-3p	1.47901	0.00154622	miRNA
hsa-miR-4756-3p	0.596574	0.00161034	miRNA
hsa-miR-15b-3p	0.89777	0.00167587	miRNA
hsa-miR-4670-5p	1.31803	0.00167796	miRNA
hsa-miR-3529-5p	0.778937	0.00179721	miRNA
hsa-miR-3133	0.986555	0.00180393	miRNA
hsa-miR-4445-3p	0.726932	0.00181443	miRNA
hsa-miR-1468-3p	1.00627	0.00186666	miRNA
hsa-miR-155-5p	0.939498	0.00192476	miRNA
hsa-miR-1324	0.841127	0.00194145	miRNA
hsa-miR-362-5p	0.649879	0.00194929	miRNA
hsa-let-7a-3p	1.04095	0.00199643	miRNA
hsa-miR-450a-2-3p	1.01499	0.00201682	miRNA
hsa-miR-4309	1.01833	0.00203471	miRNA
hsa-miR-4796-5p	1.38838	0.00218853	miRNA
hsv2-miR-H7-5p	0.821001	0.00221101	miRNA
hsa-miR-6740-3p	0.682395	0.00222443	miRNA
hsa-miR-506-3p	0.960107	0.00227725	miRNA
hsa-miR-32-3p	0.776331	0.00233579	miRNA
hsa-miR-1282	0.719279	0.00244622	miRNA
hsa-miR-29c-3p	-0.762222	0.0026027	miRNA
hsa-miR-656-3p	1.11782	0.00282076	miRNA
hsa-miR-3679-3p	0.598264	0.00294845	miRNA
hsa-miR-19b-2-5p	0.676087	0.00312422	miRNA
hsa-miR-4301	0.623604	0.00324122	miRNA
hsa-miR-487a-3p	0.942097	0.00330857	miRNA
hsa-miR-5584-5p	0.835472	0.00349386	miRNA
hsa-miR-630	-0.726083	0.00350859	miRNA
hsa-miR-1179	0.828399	0.00354845	miRNA
hsa-miR-548ay-3p	0.643681	0.00362725	miRNA
hsa-miR-4671-3p	1.03256	0.00379972	miRNA
hsa-miR-570-3p	0.836941	0.00391469	miRNA
hsa-miR-5688	1.08072	0.00421633	miRNA
hsa-miR-6739-3p	0.600816	0.00422307	miRNA
hsa-miR-507	0.870853	0.00423955	miRNA
hsa-miR-5197-5p	0.9468	0.00455967	miRNA
hsa-miR-4261	-0.67661	0.00462404	miRNA
hsa-miR-517c-3p	0.987761	0.00463062	miRNA
hsa-miR-600	0.791834	0.00483016	miRNA
hsa-miR-3914	0.91892	0.00496639	miRNA
hsa-miR-5581-3p	0.587428	0.00511994	miRNA
hsa-miR-548ae-3p	0.828117	0.00516831	miRNA
hsa-miR-3923	0.619009	0.00520536	miRNA
hsv1-miR-H3-5p	-0.645348	0.0052829	miRNA
hsa-miR-4475	1.21501	0.00543877	miRNA
hsa-miR-550a-3p	0.611098	0.00548771	miRNA
hsa-miR-3121-5p	0.88179	0.00556364	miRNA
hsa-miR-4482-5p	0.844446	0.00568774	miRNA
hsa-miR-642a-5p	0.710813	0.00573018	miRNA
hsa-miR-3941	1.1235	0.00617359	miRNA
hsa-miR-572	-0.702649	0.00630494	miRNA
hsa-miR-4643	1.03976	0.00632903	miRNA
hsa-miR-4473	0.760823	0.00639589	miRNA
hsa-miR-141-5p	0.670283	0.00657401	miRNA
hsa-miR-6505-5p	0.726911	0.00663833	miRNA
hsa-miR-3685	0.702795	0.00706905	miRNA
hsa-miR-4711-3p	0.640028	0.00738609	miRNA
hsa-miR-325	-1.52927	0.00760721	miRNA
hsa-miR-664a-5p	1.05129	0.00785876	miRNA
hsa-miR-613	0.693091	0.0080722	miRNA
hsa-miR-875-5p	0.624076	0.00822078	miRNA
hsa-miR-379-5p	0.850624	0.00840132	miRNA
hsa-miR-6128	0.856921	0.0089907	miRNA
hsa-miR-196a-5p	0.58786	0.00956056	miRNA
hsa-miR-548ba	0.672552	0.00969297	miRNA
hsa-miR-1279	0.890731	0.00973247	miRNA
hsa-miR-4520-3p	0.708566	0.0106362	miRNA
hsa-miR-4743-3p	0.596384	0.0109913	miRNA
hsa-miR-4677-5p	0.778396	0.011348	miRNA
hsa-miR-4742-5p	0.76133	0.011414	miRNA
hsa-miR-524-5p	0.662595	0.0116738	miRNA
hsa-miR-5191	0.77547	0.0117583	miRNA
hsa-miR-561-5p	0.694963	0.0124098	miRNA
hsa-miR-592	0.806804	0.0127571	miRNA
hsa-miR-3613-3p	0.794968	0.0127595	miRNA
hsa-miR-130a-3p	0.792002	0.0128018	miRNA
hsa-miR-603	0.599152	0.0128365	miRNA
hsa-miR-452-5p	0.660781	0.0134788	miRNA
hsa-miR-1290	0.750311	0.0138886	miRNA
hsa-miR-3129-5p	1.15231	0.0140974	miRNA
hsa-miR-5002-5p	0.848161	0.0144342	miRNA
hsa-miR-19a-3p	0.819082	0.0159823	miRNA
hsa-miR-5680	0.976818	0.0160423	miRNA
hsa-let-7c-3p	0.851637	0.0170651	miRNA
hsa-miR-6839-3p	0.648674	0.0171999	miRNA
hsa-miR-941	-0.611323	0.0174841	miRNA
hsa-miR-6082	0.649225	0.0175762	miRNA
hsa-miR-6866-3p	0.651254	0.0177348	miRNA
hsa-miR-559	0.747024	0.0179886	miRNA
hsa-miR-4765	0.698005	0.0182818	miRNA
hsa-miR-1262	0.661437	0.0182957	miRNA
hsa-miR-4287	0.648371	0.0183911	miRNA
hsa-miR-618	0.664514	0.0190375	miRNA
hsa-miR-4650-5p	0.602042	0.0193904	miRNA
hsa-miR-4733-5p	-1.22678	0.0202902	miRNA
hsa-miR-5588-5p	0.61548	0.0212167	miRNA
hsa-miR-3908	0.627413	0.0212324	miRNA
hsa-miR-526a	-1.40235	0.0213844	miRNA
hsa-let-7c-5p	0.715383	0.0218033	miRNA
hsa-miR-302b-5p	0.636625	0.0218368	miRNA
hsa-miR-30e-3p	0.652105	0.0226384	miRNA
hsa-miR-518b	0.702418	0.0232219	miRNA
hsa-miR-4307	0.745828	0.0250578	miRNA
hsa-miR-4775	0.633452	0.0252811	miRNA
hsa-miR-581	0.638776	0.0255168	miRNA
hsa-miR-8078	-0.646258	0.025867	miRNA
hsa-miR-338-3p	0.596478	0.0271	miRNA
hsa-miR-539-5p	0.6518	0.0281819	miRNA
hsa-miR-517a-3p	0.617721	0.0290155	miRNA
hsa-miR-576-5p	0.687979	0.0291352	miRNA
hsa-miR-4439	0.878455	0.0352896	miRNA
hsa-miR-3689d	-0.772739	0.0369376	miRNA
hsa-miR-335-5p	0.675049	0.0388653	miRNA
hhv6b-miR-Ro6-4-5p	-0.617043	0.0402506	miRNA
hsa-miR-509-5p	-0.683276	0.0422668	miRNA
hsa-miR-6516-3p	0.597895	0.0448564	miRNA
hsa-miR-491-3p	0.623556	0.0486531	miRNA
TCONS_00022562.13511	-2.88708	0.00327321	ncRNA
lnc-ASAH2C-3:1	-2.84829	0.000102467	ncRNA
lnc-HGSNAT-3:1	-2.84721	7.16453e-05	ncRNA
hsa_circ_0087112	-2.79216	0.00998839	ncRNA
lnc-OR4N2-3:2	-2.70591	0.00156658	ncRNA
lnc-OR4N4-1:16	-2.69252	0.00013524	ncRNA
ENST00000431077	-2.69189	0.00120381	ncRNA
ENST00000515597	-2.68551	0.04723	ncRNA
lnc-CXorf22-3:1	-2.66442	0.0365005	ncRNA
TCONS_00000634.8508	-2.64534	0.00160369	ncRNA
lnc-FAM182B-10:1	-2.62496	0.000825587	ncRNA
lnc-KY-4:1	-2.58681	0.00895528	ncRNA
lnc-FAM182A-5:1	-2.51539	0.00326773	ncRNA
lnc-POTED-4:6	-2.47635	0.000128193	ncRNA
lnc-DSCR8-3:2	-2.47214	0.0226054	ncRNA
lnc-ARRDC3-3:1	-2.4295	0.026305	ncRNA
lnc-RP11-262H14.4.1-2:1	-2.41409	0.000659393	ncRNA
gi|211971075|ref|NR_024387.1|	-2.3926	0.000664761	ncRNA
ENST00000457565	-2.38988	1.21247e-05	ncRNA
NONHSAT122530	-2.37	0.0124704	ncRNA
lnc-AC233263.1-1:1	-2.36523	0.000567425	ncRNA
hsa_circ_0087109	-2.36049	0.0168082	ncRNA
ENST00000624864.1	-2.34871	0.00469851	ncRNA
ENST00000422014	-2.33576	0.00117534	ncRNA
lnc-PPIAL4G-10:2	-2.31357	0.0033201	ncRNA
gi|752293538|ref|NR_130771.1|	-2.30693	0.00356617	ncRNA
ENST00000630162	-2.30436	0.00531057	ncRNA
TCONS_00000295.3621	-2.30253	0.00363754	ncRNA
ENST00000613990	-2.29772	0.0117087	ncRNA
lnc-OR4A47-1:1	-2.28968	0.000302437	ncRNA
ENST00000557440	-2.27926	0.00400101	ncRNA
lnc-POTED-1:2	-2.25356	0.000989793	ncRNA
lnc-ARF5-15:1	-2.25044	0.0161048	ncRNA
hsa_circ_0132832	-2.22162	0.0191769	ncRNA
ENST00000609914	-2.21816	0.00157059	ncRNA
ENST00000623236	-2.21172	0.00187082	ncRNA
ENST00000567464	-2.20072	0.000241479	ncRNA
TCONS_00027921.9226	-2.19979	0.00214127	ncRNA
lnc-FAM182B-13:2	-2.18323	0.000794384	ncRNA
lnc-POTEC-11:2	-2.17392	0.00222774	ncRNA
TCONS_00003406.5269	-2.16969	0.00112238	ncRNA
lnc-PLG-4:1	-2.16257	0.00544328	ncRNA
ENST00000501897	-2.15965	0.0159508	ncRNA
lnc-C2orf27A-9:1	-2.15925	0.00586881	ncRNA
ENST00000518520	-2.15901	0.00208798	ncRNA
TCONS_00013602.6634	-2.14819	0.0421276	ncRNA
lnc-PPIAL4G-7:1	-2.14791	0.00288492	ncRNA
lnc-PPIAL4G-7:2	-2.14619	0.00166483	ncRNA
lnc-FAM75A7-8:1	-2.13362	0.00107732	ncRNA
lnc-IL17RA-13:4	-2.12772	0.000621429	ncRNA
hsa-circRNA5740	-2.1129	0.0211694	ncRNA
ENST00000615763	-2.10865	0.00811346	ncRNA
lnc-RP11-82I10.1.1-5:2	-2.09766	0.0013782	ncRNA
lnc-PPIAL4G-3:1	-2.07994	0.00390644	ncRNA
lnc-CXCR2-1:5	-2.0738	0.024083	ncRNA
TCONS_00009572.5876	-2.07223	0.001242	ncRNA
lnc-FAM27E1.1-7:1	-2.05787	0.00251261	ncRNA
ENST00000565241	-2.05579	0.000139598	ncRNA
ENST00000614316	-2.04936	0.003191	ncRNA
lnc-ANKRD20A2-5:1	-2.03346	0.000557818	ncRNA
ENST00000514657	-2.02994	2.48046e-05	ncRNA
hsa-circRNA2590-6	-2.02771	0.000519657	ncRNA
ENST00000514222	-2.00633	0.0104099	ncRNA
lnc-TEKT4-5:1	-2.0002	0.00939639	ncRNA
lnc-CNTNAP3B-3:1	-1.98646	0.0116862	ncRNA
NONHSAT128233	-1.96791	0.0391199	ncRNA
ENST00000551932	-1.96754	0.00105753	ncRNA
lnc-EPHB1-1:1	-1.95731	0.0375664	ncRNA
ENST00000560544	-1.94854	0.00122678	ncRNA
ENST00000503267	-1.94836	0.0154848	ncRNA
lnc-LINC00470-1:23	-1.94615	0.000191456	ncRNA
hsa-circRNA15761-12	-1.94424	0.0160507	ncRNA
ENST00000456627	-1.94365	0.00103172	ncRNA
ENST00000609121	-1.93784	9.46764e-05	ncRNA
ENST00000495382	-1.92662	6.02508e-05	ncRNA
ENST00000511735	-1.91924	6.11801e-11	ncRNA
ENST00000611139	-1.90925	2.87644e-05	ncRNA
lnc-PLG-3:1	-1.90792	0.0108099	ncRNA
lnc-ATP6V1A-2:1	-1.90631	0.0117154	ncRNA
TCONS_00006222.6268	-1.90291	0.0311121	ncRNA
lnc-ADAM10-9:10	-1.8991	0.0118075	ncRNA
TCONS_00011947.9400	-1.89223	0.00487429	ncRNA
lnc-OR4A5-2:1	-1.88154	0.000674499	ncRNA
lnc-CHODL-12:1	-1.87324	0.00179487	ncRNA
lnc-BRCC3-2:2	-1.87104	0.000140139	ncRNA
lnc-UCHL5-7:1	-1.87022	0.00335887	ncRNA
hsa_circ_0001707	-1.86612	0.00886661	ncRNA
lnc-FRG2B-2:1	-1.85246	0.00429059	ncRNA
lnc-ZNF680-23:1	-1.84784	0.00284339	ncRNA
lnc-IL16-1:5	-1.84585	7.36385e-06	ncRNA
hsa_circ_0132236	-1.84497	0.000638406	ncRNA
ENST00000566797	-1.84362	0.00446594	ncRNA
ENST00000522992	-1.83709	0.00125406	ncRNA
lnc-SERPINB3-3:4	-1.82914	0.000706274	ncRNA
ENST00000450848	-1.8287	1.8497e-06	ncRNA
lnc-FAM182A-8:1	-1.82512	0.00976857	ncRNA
TCONS_00010635.14171	-1.82416	0.00725114	ncRNA
hsa_circ_0070708	-1.82362	0.00125347	ncRNA
ENST00000617090	-1.82255	0.00837555	ncRNA
hsa_circ_0013247	-1.81844	0.00369812	ncRNA
lnc-AGBL4-8:1	-1.81607	2.02914e-05	ncRNA
ENST00000594150	-1.81573	0.00396352	ncRNA
ENST00000623688.1	-1.812	0.000201954	ncRNA
TCONS_00015868.4075	-1.81168	6.69684e-06	ncRNA
ENST00000618108	-1.8044	0.00200142	ncRNA
TCONS_00009741.12149	-1.80059	6.63326e-05	ncRNA
ENST00000615897	-1.79954	0.000308185	ncRNA
lnc-LYPD6-13:1	-1.79537	0.000465011	ncRNA
lnc-ADAMTS10-1:1	-1.794	0.010581	ncRNA
ENST00000414488	-1.79045	0.000872556	ncRNA
hsa_circ_0091604	-1.78799	2.28732e-06	ncRNA
ENST00000450681	-1.78545	2.01774e-06	ncRNA
lnc-NBPF20-2:1	-1.78499	0.000484601	ncRNA
lnc-STXBP6-1:8	-1.77836	5.04603e-05	ncRNA
TCONS_00026360.9167	-1.77708	0.000130087	ncRNA
lnc-GPR39-2:7	-1.77297	8.03526e-05	ncRNA
lnc-FAM178B-1:1	-1.77174	0.0151577	ncRNA
ENST00000503140	-1.77123	0.000159329	ncRNA
ENST00000566912	-1.77108	0.00047073	ncRNA
lnc-C9orf123-2:1	-1.77085	0.00785179	ncRNA
hsa_circ_0099393	-1.76746	0.000147874	ncRNA
hsa-circRNA7671-3	-1.76403	0.0141604	ncRNA
hsa_circ_0099755	-1.76287	1.35198e-05	ncRNA
lnc-FAM182B-5:1	-1.76276	0.00202735	ncRNA
hsa_circ_0001759	-1.76121	0.0206523	ncRNA
hsa_circ_0125827	-1.75658	0.00038596	ncRNA
lnc-PRDM13-11:1	-1.75608	0.000438396	ncRNA
ENST00000614005	-1.75583	0.00204888	ncRNA
TCONS_00007209.12717	-1.75085	0.000330044	ncRNA
lnc-SLC10A2-4:1	-1.74569	0.00181694	ncRNA
lnc-AC008132.13.1-2:3	-1.74445	0.00506041	ncRNA
lnc-TRPC4-2:4	-1.7435	0.00260893	ncRNA
lnc-EDNRB-10:1	-1.74152	0.00148208	ncRNA
ENST00000423162	-1.74085	0.000216924	ncRNA
ENST00000508191	-1.73222	0.0142157	ncRNA
ENST00000447784	-1.72909	0.00194669	ncRNA
lnc-EPHB1-1:2	-1.72902	0.0230159	ncRNA
lnc-SULT1C2-4:1	-1.72662	0.000816077	ncRNA
TCONS_00018404.9534	-1.72526	0.00491516	ncRNA
lnc-MRGPRX1-1:1	-1.72329	0.000913726	ncRNA
TCONS_00004897.7398	-1.72122	0.0128566	ncRNA
lnc-CLDN16-4:4	-1.72047	0.03182	ncRNA
lnc-CNTNAP3-3:1	-1.71744	0.00105242	ncRNA
lnc-AMY2B-1:1	-1.71568	0.00465945	ncRNA
ENST00000623981.1	-1.71429	0.006023	ncRNA
lnc-B3GAT2-3:12	-1.70647	0.000800583	ncRNA
ENST00000567929	-1.70507	4.17699e-06	ncRNA
hsa_circ_0081733	-1.70421	0.0457734	ncRNA
lnc-ZNF658-6:1	-1.70138	0.00389255	ncRNA
hsa_circ_0001760	-1.69985	0.0162158	ncRNA
ENST00000577835	-1.69899	0.000826123	ncRNA
gi|916259278|ref|NR_132385.1|	-1.69893	0.00132158	ncRNA
lnc-HGF-4:1	-1.69459	0.00350632	ncRNA
lnc-LIMS3-2:10	-1.69222	0.000144056	ncRNA
hsa_circ_0117916	-1.687	9.21788e-07	ncRNA
lnc-CAMK1D-2:1	-1.67949	5.01953e-06	ncRNA
lnc-ZNF680-13:1	-1.67174	0.00170162	ncRNA
hsa_circ_0087114	-1.66329	0.0242054	ncRNA
lnc-POTEC-5:2	-1.6603	0.00904526	ncRNA
ENST00000507203	-1.66029	0.0056186	ncRNA
lnc-IGSF11-3:1	-1.65885	0.000206179	ncRNA
lnc-IGFBP7-4:1	-1.65519	0.0033455	ncRNA
ENST00000513687	-1.65508	0.0181488	ncRNA
lnc-FBP2-3:1	-1.64891	0.0086814	ncRNA
hsa_circ_0118315	-1.64774	2.98182e-06	ncRNA
ENST00000585373	-1.64757	0.00422074	ncRNA
hsa_circ_0130420	-1.64533	0.00213957	ncRNA
TCONS_00000629.6031	-1.64275	0.00355691	ncRNA
TCONS_00019427.7300	-1.63761	0.00470481	ncRNA
lnc-POTEG-3:2	-1.63678	0.000810589	ncRNA
TCONS_00023870.6770	-1.63355	0.00133128	ncRNA
lnc-KCNT2-2:2	-1.6321	0.000555676	ncRNA
lnc-C15orf2-2:30	-1.6287	5.83509e-05	ncRNA
hsa_circ_0046796	-1.6268	0.00637507	ncRNA
lnc-OCRL-2:1	-1.62608	0.000128511	ncRNA
hsa_circ_0072032	-1.62304	4.44925e-06	ncRNA
lnc-BMP5-4:1	-1.62272	0.000154732	ncRNA
TCONS_00003407.7019	-1.62259	0.0226086	ncRNA
ENST00000625184	-1.61827	0.000145812	ncRNA
lnc-GPR39-2:6	-1.61524	5.9494e-05	ncRNA
TCONS_00023311.2538	-1.6149	0.0167993	ncRNA
lnc-OR7C2-2:1	-1.61414	0.00439706	ncRNA
hsa_circ_0082796	-1.60935	0.0477742	ncRNA
ENST00000624292.1	-1.60923	0.00112177	ncRNA
lnc-PAM-7:1	-1.60393	0.00200291	ncRNA
ENST00000613838	-1.60283	0.000829505	ncRNA
lnc-RNASEH2C-1:1	-1.6007	0.0103339	ncRNA
lnc-C15orf2-7:3	-1.60035	0.00119041	ncRNA
lnc-LINS-6:1	-1.5996	0.000479984	ncRNA
TCONS_00015829.11699	-1.59846	0.00572651	ncRNA
hsa_circ_0132851	-1.59799	6.22661e-05	ncRNA
lnc-SLC39A10-12:1	-1.59755	0.000387035	ncRNA
lnc-OR5H6-3:1	-1.59452	0.000147489	ncRNA
hsa_circ_0030389	-1.59248	0.0288277	ncRNA
lnc-PTPRB-4:1	-1.59236	0.000704677	ncRNA
lnc-ATP6V1A-2:4	-1.59222	0.00178355	ncRNA
TCONS_00013122.9938	-1.5913	0.00154911	ncRNA
ENST00000621949	-1.58886	0.00713601	ncRNA
hsa-circRNA14370-16	-1.58511	0.0264322	ncRNA
lnc-RP11-1220K2.2.1-7:1	-1.58133	0.0467512	ncRNA
ENST00000435884	-1.58133	0.000405007	ncRNA
ENST00000506420	-1.57687	0.00137278	ncRNA
lnc-CLDN16-4:1	-1.57521	0.0286128	ncRNA
hsa_circ_0126349	-1.57518	0.02353	ncRNA
lnc-PANK3-19:1	-1.57406	0.000619591	ncRNA
ENST00000563090	-1.57382	0.000276954	ncRNA
lnc-ZNF524-1:1	-1.57043	0.000200856	ncRNA
ENST00000601445	-1.56827	0.00130017	ncRNA
lnc-NTRK3-5:1	-1.56535	0.0021013	ncRNA
ENST00000514239	-1.56327	0.0382128	ncRNA
lnc-LINC00470-1:11	-1.56051	0.000169412	ncRNA
hsa_circ_0131543	-1.55845	0.0218575	ncRNA
lnc-LRRC9-1:4	-1.55737	3.515e-05	ncRNA
ENST00000420759	-1.55691	0.000599539	ncRNA
lnc-FAM75A7-4:3	-1.5557	0.00172743	ncRNA
gi|386642906|ref|NR_047699.1|	-1.54902	0.010675	ncRNA
ENST00000419614	-1.54765	0.00507208	ncRNA
lnc-CEACAM21-4:2	-1.54572	0.00751514	ncRNA
lnc-CLDN6-1:1	-1.54409	0.0251116	ncRNA
TCONS_00003695.11468	-1.54314	0.00125843	ncRNA
lnc-HPGD-4:1	-1.54058	0.00165716	ncRNA
ENST00000508677	-1.53872	0.022251	ncRNA
lnc-OLFM4-10:1	-1.53756	9.76009e-06	ncRNA
lnc-SLITRK5-15:1	-1.53704	0.00259131	ncRNA
lnc-PPCDC-1:1	-1.53587	0.0143645	ncRNA
lnc-RP11-585F1.10.1-1:3	-1.5345	0.00038241	ncRNA
gi|299829211|ref|NR_033891.1|	-1.53417	0.0117916	ncRNA
lnc-UCHL5-9:2	-1.53377	0.00182624	ncRNA
lnc-RP11-419C23.1.1-5:1	-1.53328	0.000133875	ncRNA
TCONS_00005725.12477	-1.53218	3.46298e-05	ncRNA
lnc-MTX2-3:1	-1.52849	0.00230914	ncRNA
hsa_circ_0114625	-1.527	0.000341075	ncRNA
lnc-TMPRSS15-26:1	-1.5263	0.001737	ncRNA
gi|224586911|ref|NR_027245.1|	-1.52348	5.50789e-05	ncRNA
lnc-CDH7-4:1	-1.52345	0.0104012	ncRNA
lnc-AC008132.1-3:12	-1.52118	0.0198418	ncRNA
lnc-TUBA3C-17:1	-1.52061	0.0190593	ncRNA
lnc-IL17RA-13:1	-1.52025	0.00164567	ncRNA
TCONS_00028171.4992	-1.51823	0.0233182	ncRNA
ENST00000566535	-1.5177	0.029678	ncRNA
lnc-CYP2E1-12:1	-1.51355	0.0013601	ncRNA
ENST00000447898	-1.51286	0.0187678	ncRNA
TCONS_00004317.9706	-1.51034	0.00060709	ncRNA
ENST00000597105	-1.50968	0.0111997	ncRNA
hsa_circ_0050598	-1.50908	0.0287642	ncRNA
lnc-TBX15-3:1	-1.50676	0.00559758	ncRNA
lnc-TFG-1:1	-1.50655	0.00118025	ncRNA
lnc-FTMT-2:4	-1.50401	7.21624e-05	ncRNA
lnc-CDH8-6:1	-1.50291	0.000452168	ncRNA
ENST00000586399	-1.50188	0.000331727	ncRNA
lnc-PXDN-9:2	-1.5013	0.00462582	ncRNA
ENST00000507933	-1.50005	0.00505009	ncRNA
NONHSAT029199	-1.49998	4.21202e-06	ncRNA
TCONS_00016009.11969	-1.49858	0.00344945	ncRNA
lnc-USP14-5:6	-1.4967	0.0126534	ncRNA
lnc-NDN-4:1	-1.49564	0.000828572	ncRNA
gi|84872133|ref|NR_002838.1|	-1.49183	0.000628664	ncRNA
TCONS_00005485.9648	-1.48728	0.00104901	ncRNA
lnc-CBLB-7:18	-1.48707	3.88178e-05	ncRNA
TCONS_00021815.2423	-1.48163	3.63348e-05	ncRNA
ENST00000453878	-1.48125	0.000793374	ncRNA
ENST00000445072	-1.4811	7.38438e-05	ncRNA
hsa_circ_0000095	-1.48074	0.0280318	ncRNA
lnc-PAGE5-2:1	-1.48065	0.0119731	ncRNA
hsa_circ_0125497	-1.47946	0.00126414	ncRNA
lnc-PPIAL4G-26:1	-1.47812	0.00741349	ncRNA
TCONS_00018143.12251	-1.47651	0.000720075	ncRNA
lnc-AC008132.1-3:3	-1.47475	0.0114071	ncRNA
ENST00000428967	-1.47382	0.000804559	ncRNA
lnc-OR4F4-2:1	-1.47376	0.02454	ncRNA
lnc-C4orf33-6:1	-1.47299	9.67775e-05	ncRNA
ENST00000532606	-1.47297	0.00188543	ncRNA
ENST00000427182	-1.47279	0.00628614	ncRNA
TCONS_00018199.6105	-1.47164	0.00631996	ncRNA
lnc-TBX20-3:5	-1.47142	0.00186681	ncRNA
lnc-GABRB2-2:4	-1.47135	0.000898119	ncRNA
gi|568599885|ref|NR_109948.1|	-1.47044	0.012062	ncRNA
lnc-C17orf51-7:1	-1.4684	0.00493975	ncRNA
lnc-SLC6A2-3:1	-1.46828	0.00709419	ncRNA
TCONS_00022405.12602	-1.46825	0.0104752	ncRNA
ENST00000523284	-1.46724	0.0108355	ncRNA
ENST00000557721	-1.46706	0.00286436	ncRNA
lnc-PSMA2-1:5	-1.46292	0.00254138	ncRNA
lnc-KCNJ3-1:3	-1.46232	0.000855784	ncRNA
lnc-FOXG1-3:7	-1.46157	0.0101782	ncRNA
lnc-COL6A3-2:1	-1.45891	0.000866278	ncRNA
lnc-SHOX-3:1	-1.45797	0.0423277	ncRNA
lnc-CDH18-7:1	-1.45781	0.00118209	ncRNA
lnc-HLX-4:1	-1.45715	0.00100799	ncRNA
lnc-PDHA2-4:1	-1.4531	0.00904577	ncRNA
lnc-GRIP1-2:5	-1.45293	0.00059287	ncRNA
hsa_circ_0087100	-1.45271	0.03557	ncRNA
lnc-SLCO5A1-9:1	-1.45264	0.000283606	ncRNA
lnc-BCL9-4:2	-1.45264	0.00273747	ncRNA
lnc-PPP1R1C-1:5	-1.45215	0.00150391	ncRNA
lnc-SLITRK6-9:3	-1.45207	0.0177351	ncRNA
lnc-OR10D3-1:1	-1.45143	0.000452602	ncRNA
lnc-SLITRK5-7:3	-1.45112	0.00150809	ncRNA
ENST00000578881	-1.45055	0.00317252	ncRNA
hsa_circ_0132831	-1.4469	0.0292481	ncRNA
TCONS_00030031.13342	-1.44638	0.000780855	ncRNA
hsa-circRNA15761-6	-1.44598	0.0448737	ncRNA
TCONS_00003801.8009	-1.44509	0.0457418	ncRNA
ENST00000609890	-1.44388	0.00307407	ncRNA
ENST00000532123	-1.44377	2.01362e-05	ncRNA
lnc-FAM75A7-4:13	-1.44348	0.0360656	ncRNA
lnc-UGT2B10-2:1	-1.443	0.000191563	ncRNA
ENST00000418372	-1.44092	0.00255882	ncRNA
lnc-SERPINI1-17:6	-1.43856	0.00155256	ncRNA
NONHSAT119378	-1.43856	0.0102285	ncRNA
ENST00000618223	-1.43762	0.000712739	ncRNA
lnc-RP11-115C10.1.1-3:2	-1.43754	0.0127931	ncRNA
lnc-CBLN2-3:1	-1.43611	0.000644512	ncRNA
ENST00000623278.1	-1.43606	0.0149292	ncRNA
hsa_circ_0035146	-1.43388	0.00716857	ncRNA
ENST00000439184	-1.43273	0.000885858	ncRNA
lnc-OBFC2A-14:1	-1.43208	0.00767849	ncRNA
lnc-SFN-3:1	-1.43148	0.00321129	ncRNA
ENST00000623542.1	-1.42851	0.0032473	ncRNA
TCONS_00024822.13944	-1.42734	0.0487743	ncRNA
lnc-AL139008.2-3:1	-1.42656	0.00564022	ncRNA
ENST00000627548	-1.42503	1.66802e-05	ncRNA
gi|564473425|ref|NR_109769.1|	-1.42402	0.00749488	ncRNA
ENST00000523987	-1.42328	3.87329e-05	ncRNA
hsa-circRNA15439-4	-1.42067	0.021976	ncRNA
hsa_circ_0118313	-1.41891	0.00061571	ncRNA
ENST00000602418	-1.41879	0.0103996	ncRNA
TCONS_00022068.13574	-1.4185	0.000522278	ncRNA
gi|669250897|ref|NR_125718.1|	-1.41813	0.000458384	ncRNA
hsa_circ_0127553	-1.41774	0.00647004	ncRNA
TCONS_00018683.2240	-1.41548	0.00197081	ncRNA
hsa-circRNA10896-5	-1.41545	0.000605664	ncRNA
hsa-circRNA106-4	-1.41428	0.0208777	ncRNA
lnc-OR4M2-12:1	-1.41407	0.000358034	ncRNA
hsa_circ_0128777	-1.41363	8.66817e-06	ncRNA
TCONS_00008860.6254	-1.41296	0.000735457	ncRNA
lnc-GNAT3-1:3	-1.41288	0.00226173	ncRNA
ENST00000623723	-1.41277	0.00397797	ncRNA
lnc-RALYL-2:4	-1.41189	0.000521726	ncRNA
TCONS_00023874.6771	-1.4118	0.00594882	ncRNA
lnc-HS3ST5-2:4	-1.40927	0.000316389	ncRNA
TCONS_00006098.805	-1.40754	0.000707001	ncRNA
lnc-ABCB5-5:1	-1.40658	0.00564907	ncRNA
lnc-FAN1-3:2	-1.4037	0.0353286	ncRNA
ENST00000566854	-1.40309	0.0124794	ncRNA
lnc-AC010507.1-3:1	-1.40297	0.0158661	ncRNA
ENST00000509824	-1.40232	0.00445131	ncRNA
lnc-NAALADL2-8:1	-1.4023	7.23831e-05	ncRNA
lnc-AADAT-7:1	-1.40077	0.00131095	ncRNA
TCONS_00012926.6386	-1.39875	0.00823947	ncRNA
NONHSAT013670	-1.39859	0.00403591	ncRNA
hsa_circ_0100136	-1.39602	0.0361831	ncRNA
gi|148806898|ref|NR_003569.1|	-1.39601	0.00146475	ncRNA
lnc-AL445665.1-5:1	-1.39467	0.00368647	ncRNA
ENST00000531263	-1.39408	0.0193569	ncRNA
ENST00000586893	-1.39247	0.011004	ncRNA
lnc-AC016251.1-8:14	-1.39146	0.000537726	ncRNA
hsa-circRNA10936-7	-1.39043	0.0181968	ncRNA
ENST00000428440	-1.39009	0.011172	ncRNA
lnc-FAM9C-4:2	-1.38745	0.0129114	ncRNA
lnc-RGPD1-5:1	-1.38628	0.000451888	ncRNA
lnc-WARS2-1:1	-1.3857	0.000252771	ncRNA
ENST00000470546	-1.38543	0.0125827	ncRNA
lnc-MEX3C-7:1	-1.38517	6.03407e-06	ncRNA
lnc-ABT1-6:1	-1.3845	0.00395499	ncRNA
ENST00000453636	-1.3839	0.0130031	ncRNA
TCONS_00023867.9533	-1.38364	0.00228044	ncRNA
ENST00000474598	-1.38272	0.00351503	ncRNA
gi|578888104|ref|NR_110433.1|	-1.38269	0.0310136	ncRNA
lnc-TRIB2-13:1	-1.38229	0.000391025	ncRNA
lnc-TUBA3C-19:1	-1.38202	0.0383154	ncRNA
lnc-TMPRSS15-16:1	-1.38184	0.000321571	ncRNA
ENST00000598595	-1.38132	0.000168634	ncRNA
lnc-SNX19-1:1	-1.38001	0.000277232	ncRNA
lnc-OR4A15-2:1	-1.37976	4.53944e-06	ncRNA
hsa_circ_0123663	-1.37969	0.000359689	ncRNA
TCONS_00021581.800	-1.37963	1.91844e-05	ncRNA
lnc-ANKRD20A3-3:1	-1.37904	0.00202329	ncRNA
lnc-STIM2-3:3	-1.37851	0.00366344	ncRNA
lnc-ACBD5-2:2	-1.37815	0.000560838	ncRNA
hsa_circ_0135479	-1.3773	0.0221448	ncRNA
lnc-AC012414.1-2:5	-1.37721	0.00113139	ncRNA
gi|312032352|ref|NR_037184.1|	-1.37529	0.0290252	ncRNA
lnc-C15orf39-2:1	-1.37489	0.0124101	ncRNA
ENST00000451151	-1.37469	0.0001534	ncRNA
ENST00000438574	-1.37443	0.0030396	ncRNA
ENST00000606374	-1.37322	0.00539342	ncRNA
lnc-AC006035.2-2:4	-1.37034	4.13292e-07	ncRNA
lnc-LINC00470-1:22	-1.37024	0.000237337	ncRNA
lnc-AC233263.1-3:1	-1.37003	0.00763378	ncRNA
ENST00000527671	-1.36813	0.003371	ncRNA
hsa_circ_0139876	-1.36727	0.0170135	ncRNA
ENST00000507759	-1.36585	0.0039651	ncRNA
lnc-C9orf66-10:1	-1.35982	0.00108612	ncRNA
lnc-CLCN3-10:1	-1.359	4.82886e-05	ncRNA
hsa_circ_0117867	-1.35872	0.000924537	ncRNA
lnc-CPVL-3:1	-1.35784	0.045515	ncRNA
gi|254281280|ref|NR_028067.1|	-1.35694	0.00018372	ncRNA
ENST00000455174	-1.35577	0.00879171	ncRNA
TCONS_00023869.1030	-1.35539	0.00194839	ncRNA
hsa_circ_0139875	-1.35474	0.00779142	ncRNA
TCONS_00015671.9885	-1.35347	0.00381803	ncRNA
lnc-UGT2B11-1:1	-1.35334	0.00721142	ncRNA
hsa-circRNA11835	-1.35318	0.00156097	ncRNA
ENST00000611946	-1.35155	0.000473684	ncRNA
lnc-NR3C2-4:1	-1.35139	0.00492231	ncRNA
lnc-NKAIN3-6:2	-1.35111	0.00598484	ncRNA
lnc-AC015987.1-7:3	-1.35107	0.00593467	ncRNA
lnc-AC009336.1-4:2	-1.35033	0.00300052	ncRNA
lnc-PRRC1-3:1	-1.35023	0.0318146	ncRNA
lnc-AC073348.1-6:7	-1.35022	0.00887145	ncRNA
gi|700674291|ref|NR_126401.1|	-1.34999	0.0208699	ncRNA
hsa_circ_0084656	-1.34916	0.0497846	ncRNA
hsa_circ_0104950	-1.349	0.00312075	ncRNA
ENST00000515860	-1.34886	0.00400781	ncRNA
NONHSAT076168	-1.34857	0.000480039	ncRNA
ENST00000578673	-1.34819	0.00433089	ncRNA
hsa_circ_0139052	-1.34678	5.14483e-05	ncRNA
lnc-POTED-3:3	-1.34658	0.0487686	ncRNA
TCONS_00020470.4014	-1.346	2.4323e-05	ncRNA
ENST00000531304	-1.34518	7.34217e-06	ncRNA
hsa_circ_0052817	-1.34495	0.000849087	ncRNA
lnc-SLC10A6-6:2	-1.34431	0.00108244	ncRNA
hsa_circ_0126352	-1.34339	0.0463255	ncRNA
ENST00000433406	-1.34189	0.000180509	ncRNA
ENST00000591108	-1.34187	0.00750935	ncRNA
hsa_circ_0117486	-1.3415	0.00967393	ncRNA
lnc-SLITRK1-5:1	-1.34047	0.00161418	ncRNA
ENST00000425125	-1.34021	0.000700931	ncRNA
TCONS_00015027.10240	-1.33935	0.000387985	ncRNA
ENST00000608080	-1.33924	0.00161453	ncRNA
gi|300796704|ref|NR_034133.1|	-1.33917	0.000757543	ncRNA
hsa_circ_0068519	-1.33779	0.0258485	ncRNA
ENST00000469278	-1.33776	9.35724e-06	ncRNA
TCONS_00015808.9585	-1.33681	0.0201485	ncRNA
ENST00000609176	-1.33639	0.0162984	ncRNA
TCONS_00014223.7711	-1.33612	0.0445588	ncRNA
hsa-circRNA367-20	-1.33564	0.0121102	ncRNA
ENST00000461931	-1.33448	0.012225	ncRNA
TCONS_00009726.10075	-1.33376	4.39972e-06	ncRNA
TCONS_00028500.458	-1.33332	0.0366638	ncRNA
TCONS_00002981.2044	-1.33297	0.030197	ncRNA
lnc-RHOB-15:1	-1.33273	0.000308255	ncRNA
hsa_circ_0139872	-1.3324	0.0240501	ncRNA
ENST00000615177	-1.33203	0.00511427	ncRNA
lnc-MRPL32-4:1	-1.33145	0.000220849	ncRNA
lnc-LRRTM1-8:1	-1.33115	0.00553298	ncRNA
ENST00000501916	-1.33097	0.000749135	ncRNA
TCONS_00012226.10441	-1.33043	0.007163	ncRNA
hsa_circ_0090031	-1.32935	0.0239244	ncRNA
hsa_circ_0004200	-1.32827	0.00134313	ncRNA
lnc-ZFC3H1-15:1	-1.32806	0.004387	ncRNA
hsa_circ_0089110	-1.3253	0.00914068	ncRNA
TCONS_00014644.13805	-1.32419	3.04325e-06	ncRNA
lnc-TMEM132C-2:9	-1.32363	3.35811e-05	ncRNA
hsa_circ_0111600	-1.32346	0.00455533	ncRNA
lnc-CNTNAP5-2:2	-1.32309	0.00150885	ncRNA
lnc-TMPRSS15-19:5	-1.32272	0.03546	ncRNA
ENST00000446227	-1.32212	0.0128215	ncRNA
ENST00000447262	-1.32199	0.000221249	ncRNA
lnc-KLF7-1:6	-1.32193	0.0103257	ncRNA
ENST00000618872	-1.32159	0.00382497	ncRNA
lnc-RBMY1J-5:1	-1.32154	0.0304191	ncRNA
ENST00000609113	-1.32147	0.000756003	ncRNA
lnc-VGLL3-2:3	-1.32055	0.000958726	ncRNA
lnc-CTSO-1:2	-1.32052	0.000425647	ncRNA
ENST00000609361	-1.32032	0.000501371	ncRNA
NONHSAT113064	-1.31939	3.1652e-05	ncRNA
lnc-LIN28B-3:3	-1.31886	0.0110368	ncRNA
ENST00000443508	-1.31883	0.000724843	ncRNA
lnc-RPRM-9:1	-1.3186	0.00693442	ncRNA
lnc-PBX1-6:1	-1.31774	0.00698451	ncRNA
lnc-ANKRD30BL-4:1	-1.3163	0.00423301	ncRNA
ENST00000624663.1	-1.31426	0.000757867	ncRNA
ENST00000505050	-1.31416	0.000144725	ncRNA
lnc-NBPF3-3:2	-1.31413	0.00457044	ncRNA
lnc-GATA3-22:1	-1.31386	0.00670384	ncRNA
hsa_circ_0138652	-1.31382	0.0182568	ncRNA
lnc-AGAP9-3:1	-1.30908	0.000215312	ncRNA
ENST00000527727	-1.30652	0.0263749	ncRNA
lnc-CCDC17-1:1	-1.30645	0.0208948	ncRNA
ENST00000473817	-1.30549	0.00152302	ncRNA
lnc-RP11-181C3.1.1-4:4	-1.30498	2.07245e-05	ncRNA
lnc-AASDHPPT-1:8	-1.30415	0.000258823	ncRNA
ENST00000508563	-1.30412	0.000470962	ncRNA
lnc-UGT2B28-5:1	-1.30407	0.00503753	ncRNA
hsa_circ_0104952	-1.30374	0.00120852	ncRNA
ENST00000416257	-1.30353	0.000186951	ncRNA
hsa_circ_0101175	-1.30245	0.00145438	ncRNA
hsa_circ_0089865	-1.30094	0.0189047	ncRNA
hsa_circ_0124692	-1.30093	0.0098413	ncRNA
TCONS_00016269.8278	-1.30032	0.0418408	ncRNA
lnc-WDR19-1:1	-1.29918	0.0045464	ncRNA
lnc-TIGD2-1:2	-1.29913	0.000463082	ncRNA
ENST00000431071	-1.29835	0.00155882	ncRNA
hsa_circ_0013047	-1.29808	0.00805343	ncRNA
lnc-AC012414.1-2:4	-1.29772	0.00654381	ncRNA
lnc-LRFN5-5:1	-1.29767	0.00627832	ncRNA
lnc-ZNF514-10:1	-1.29723	0.00754492	ncRNA
lnc-FAM201A-7:1	-1.2971	0.0130821	ncRNA
ENST00000631186	-1.29642	0.00173052	ncRNA
hsa_circ_0121489	-1.29582	0.0343841	ncRNA
hsa_circ_0109755	-1.29558	0.0158252	ncRNA
lnc-RGSL1-7:1	-1.2937	0.00717946	ncRNA
ENST00000606648	-1.29361	0.000560136	ncRNA
ENST00000593277	-1.29268	0.000320322	ncRNA
hsa_circ_0125192	-1.29248	0.000577194	ncRNA
TCONS_00021993.1960	-1.29003	7.12305e-05	ncRNA
lnc-PRKACB-10:1	-1.2894	0.0334641	ncRNA
lnc-IGSF11-2:8	-1.28725	0.011196	ncRNA
hsa_circ_0061304	-1.28475	0.00148226	ncRNA
lnc-C10orf113-1:1	-1.28463	0.0193225	ncRNA
lnc-OR4F16-2:2	-1.28386	0.0058729	ncRNA
TCONS_00005898.12748	-1.28368	0.0085369	ncRNA
lnc-BMS1-9:1	-1.28361	0.00250401	ncRNA
lnc-RFX3-5:1	-1.28323	0.000464949	ncRNA
TCONS_00021822.10302	-1.28273	0.0128558	ncRNA
lnc-SLCO4C1-2:1	-1.28255	8.75237e-05	ncRNA
hsa_circ_0088174	-1.28215	0.0103796	ncRNA
ENST00000617786	-1.28185	0.00953029	ncRNA
TCONS_00023821.6985	-1.28121	0.00439811	ncRNA
lnc-RALYL-6:1	-1.27975	0.000204418	ncRNA
ENST00000624520.1	-1.2795	0.0201043	ncRNA
ENST00000578039	-1.27937	0.00129938	ncRNA
lnc-NUDT12-3:4	-1.27833	0.0097797	ncRNA
lnc-OR2Y1-1:1	-1.27792	0.000297989	ncRNA
lnc-AASDH-1:1	-1.2779	0.000198221	ncRNA
lnc-CYP4F31P-1:2	-1.27709	0.0114398	ncRNA
hsa_circ_0013357	-1.27612	0.00143264	ncRNA
lnc-RP11-32K4.2.1-1:2	-1.27597	0.0028345	ncRNA
ENST00000625763	-1.27431	0.00233296	ncRNA
hsa_circ_0013801	-1.27353	0.00694241	ncRNA
ENST00000626344	-1.27185	0.00219859	ncRNA
hsa_circ_0134225	-1.27181	0.00169405	ncRNA
lnc-ZNF267-2:1	-1.27147	0.000167731	ncRNA
lnc-SOX14-1:6	-1.27119	0.000704638	ncRNA
lnc-POTEM-1:2	-1.27095	0.0118223	ncRNA
lnc-CCDC64B-1:14	-1.27051	0.0155519	ncRNA
lnc-AC233264.3-1:1	-1.26964	0.00208521	ncRNA
lnc-GOSR1-2:1	-1.26768	0.00620221	ncRNA
ENST00000451240	-1.26739	0.00133383	ncRNA
lnc-POTEM-2:28	-1.26712	0.0204131	ncRNA
gi|571026714|ref|NR_110123.1|	-1.2667	0.000409317	ncRNA
lnc-RFC3-8:1	-1.26665	0.000163418	ncRNA
NONHSAT131560	-1.2662	0.00070418	ncRNA
lnc-CALB1-1:2	-1.26251	0.000558842	ncRNA
hsa_circ_0132703	-1.26212	0.00061689	ncRNA
lnc-GTF2E1-2:1	-1.26186	0.0221753	ncRNA
lnc-TMEM132B-9:8	-1.26184	0.00996806	ncRNA
lnc-SNX14-1:2	-1.25945	0.00173092	ncRNA
ENST00000419784	-1.25891	0.000940293	ncRNA
TCONS_00002652.14026	-1.25823	0.0319464	ncRNA
hsa_circ_0037016	-1.25745	0.000958429	ncRNA
hsa_circ_0034286	-1.25705	0.00752688	ncRNA
lnc-SSX5-2:1	-1.25658	0.0155101	ncRNA
ENST00000599387	-1.25612	0.000612836	ncRNA
lnc-LL22NC03-63E9.3.1-7:1	-1.25584	0.00735008	ncRNA
hsa_circ_0037013	-1.25568	0.00856886	ncRNA
lnc-FAM75A6-11:1	-1.25513	0.0141085	ncRNA
TCONS_00002381.9335	-1.2544	9.62154e-05	ncRNA
lnc-GMDS-19:1	-1.25383	0.00419064	ncRNA
lnc-OCIAD2-10:1	-1.25349	0.0323445	ncRNA
lnc-BMI1-3:8	-1.25164	0.00117626	ncRNA
lnc-SIPA1L2-1:4	-1.25154	0.0377237	ncRNA
ENST00000439592	-1.25108	0.0301521	ncRNA
TCONS_00026229.4576	-1.25091	0.0119033	ncRNA
gi|589058170|ref|NR_110824.1|	-1.2508	0.0049883	ncRNA
ENST00000548213	-1.25064	0.00889915	ncRNA
lnc-NRXN1-3:1	-1.24967	0.000614975	ncRNA
lnc-ID2-9:1	-1.24925	0.00549488	ncRNA
lnc-SERPINB3-3:2	-1.24748	0.00212353	ncRNA
TCONS_00026957.8057	-1.24706	0.00878708	ncRNA
hsa_circ_0127610	-1.24696	0.0100994	ncRNA
ENST00000423979	-1.24621	0.000173671	ncRNA
ENST00000548029	-1.24619	0.00129491	ncRNA
ENST00000453278	-1.24617	0.0159639	ncRNA
lnc-MEF2C-7:1	-1.2461	0.000757284	ncRNA
hsa_circ_0125965	-1.24505	0.000626728	ncRNA
hsa_circ_0138517	-1.24499	0.00268559	ncRNA
hsa_circ_0131374	-1.24474	0.0436169	ncRNA
TCONS_00011512.8553	-1.24357	0.000329389	ncRNA
lnc-CHAC2-7:1	-1.24318	0.0158325	ncRNA
TCONS_00007994.3611	-1.24313	0.000680992	ncRNA
lnc-TLR1-2:1	-1.24273	0.00351269	ncRNA
lnc-PPP1R42-1:1	-1.24207	0.000423645	ncRNA
lnc-HIVEP2-2:11	-1.24068	0.00279719	ncRNA
ENST00000588944	-1.24055	0.0075777	ncRNA
hsa_circ_0140231	-1.24051	3.37093e-06	ncRNA
TCONS_00000704.10556	-1.24025	0.00788105	ncRNA
lnc-USH2A-3:1	-1.24014	0.00278516	ncRNA
lnc-CDH6-2:21	-1.2391	0.00240274	ncRNA
hsa_circ_0077498	-1.23875	0.00222091	ncRNA
hsa_circ_0120282	-1.23871	0.0122388	ncRNA
TCONS_00009857.1541	-1.23836	0.00355639	ncRNA
lnc-KAT2B-9:1	-1.23722	2.60408e-07	ncRNA
lnc-OR4M2-15:1	-1.23667	0.00997733	ncRNA
hsa-circRNA329-8	-1.23657	0.0203664	ncRNA
NONHSAT119334	-1.23619	0.000427345	ncRNA
ENST00000447999	-1.23597	6.97259e-05	ncRNA
ENST00000422227	-1.23541	0.000702927	ncRNA
ENST00000448824	-1.23468	0.00500304	ncRNA
hsa_circ_0117857	-1.23373	0.010085	ncRNA
lnc-FAM53C-1:3	-1.23324	0.0152662	ncRNA
lnc-KCTD8-2:2	-1.23227	0.000640372	ncRNA
lnc-DNAH7-5:1	-1.23225	0.0340491	ncRNA
ENST00000504165	-1.23219	0.0181721	ncRNA
ENST00000454780	-1.23192	0.00266421	ncRNA
lnc-KCNV1-7:1	-1.23183	0.00682266	ncRNA
lnc-ANKRD50-6:1	-1.23032	0.0124365	ncRNA
ENST00000611714	-1.23004	0.0119159	ncRNA
ENST00000591221	-1.22937	0.00284037	ncRNA
ENST00000581117	-1.22876	0.0173065	ncRNA
hsa_circ_0027658	-1.22841	0.0161043	ncRNA
ENST00000522486	-1.22793	0.000761915	ncRNA
ENST00000557506	-1.22788	0.00522902	ncRNA
ENST00000464359	-1.22768	0.000239527	ncRNA
lnc-ISOC1-2:1	-1.22763	0.00186869	ncRNA
hsa_circ_0112907	-1.22735	0.000474625	ncRNA
lnc-LIPJ-2:1	-1.2265	0.00024396	ncRNA
lnc-DUX4L2-1:1	-1.22628	0.000323659	ncRNA
lnc-HIST2H3PS2-7:1	-1.22575	0.00736776	ncRNA
lnc-BTD-3:1	-1.22498	0.00576437	ncRNA
ENST00000525580	-1.2242	0.028226	ncRNA
ENST00000624350	-1.22381	0.00133838	ncRNA
lnc-HOMER1-4:1	-1.2234	1.12036e-05	ncRNA
lnc-FAM110B-8:16	-1.22315	0.0181048	ncRNA
hsa_circ_0097300	-1.22283	0.00334054	ncRNA
TCONS_00016407.8808	-1.22236	0.00122359	ncRNA
TCONS_00006128.7974	-1.22201	0.000625663	ncRNA
ENST00000569422	-1.22156	0.0132666	ncRNA
ENST00000556024	-1.22087	0.022528	ncRNA
ENST00000625007	-1.22082	0.000116798	ncRNA
lnc-LIPI-4:2	-1.22037	0.0179165	ncRNA
TCONS_00028231.6917	-1.21948	0.000192457	ncRNA
lnc-TFEC-11:1	-1.2189	0.00953179	ncRNA
NONHSAT071823	-1.21864	6.39038e-05	ncRNA
lnc-RP11-350F16.2.1-3:1	-1.21772	0.0187547	ncRNA
ENST00000507050	-1.21725	0.0133568	ncRNA
NONHSAT054988	-1.21596	0.00181106	ncRNA
lnc-RGPD4-6:1	-1.21532	0.00403807	ncRNA
ENST00000597635	-1.21493	0.00528064	ncRNA
ENST00000581690	-1.214	0.00632734	ncRNA
lnc-FAM19A2-1:1	-1.21381	0.0330181	ncRNA
NONHSAT130652	-1.21374	0.00768877	ncRNA
ENST00000548306	-1.21373	0.00485815	ncRNA
lnc-BIRC6-1:3	-1.21311	9.52939e-06	ncRNA
TCONS_00011955.3004	-1.21281	0.0015082	ncRNA
ENST00000519506	-1.21202	0.0177446	ncRNA
lnc-ALCAM-6:1	-1.21155	0.00825028	ncRNA
lnc-OPN4-4:1	-1.21133	0.000355676	ncRNA
ENST00000422938	-1.20953	0.000482965	ncRNA
ENST00000443811	-1.20836	0.00350498	ncRNA
lnc-FRG1-1:5	-1.20834	0.000804236	ncRNA
TCONS_00016580.2793	-1.20732	4.93349e-06	ncRNA
hsa_circ_0117455	-1.20702	0.00155706	ncRNA
TCONS_00011369.4736	-1.20656	9.14539e-05	ncRNA
lnc-GPR89B-1:3	-1.20654	0.027168	ncRNA
ENST00000507948	-1.20521	1.70711e-05	ncRNA
TCONS_00018711.2133	-1.20477	0.000167289	ncRNA
ENST00000624181	-1.20423	0.00317159	ncRNA
TCONS_00021163.7370	-1.20327	0.00453802	ncRNA
lnc-MRPL39-18:1	-1.20289	0.000730233	ncRNA
TCONS_00020847.12125	-1.20247	0.00507112	ncRNA
TCONS_00020186.765	-1.20224	0.0162717	ncRNA
hsa_circ_0128491	-1.20198	9.76926e-06	ncRNA
TCONS_00015600.9413	-1.20074	0.00466473	ncRNA
lnc-WNT16-6:1	-1.20062	0.00198011	ncRNA
lnc-TCEAL2-3:1	-1.20046	0.00697123	ncRNA
lnc-EMB-4:1	-1.20028	0.00585805	ncRNA
ENST00000506106	-1.20017	0.00400447	ncRNA
hsa_circ_0083681	-1.20001	0.0181091	ncRNA
lnc-KIF2B-1:1	-1.19996	0.00405187	ncRNA
lnc-POTEC-5:1	-1.1997	0.00391527	ncRNA
lnc-VWA5A-2:1	-1.19827	0.0133759	ncRNA
hsa_circ_0047332	-1.1981	0.00948662	ncRNA
ENST00000433074	-1.19806	0.000269822	ncRNA
ENST00000610400	-1.19658	0.0457175	ncRNA
hsa_circ_0130599	-1.19259	0.00337228	ncRNA
lnc-PCDH10-4:5	-1.19248	0.00729926	ncRNA
lnc-C11orf74-14:1	-1.19209	0.00237813	ncRNA
ENST00000534068	-1.19003	0.00740876	ncRNA
lnc-WIF1-2:1	-1.18968	0.000712476	ncRNA
lnc-DCP1B-6:2	-1.18899	0.0106064	ncRNA
ENST00000624863.1	-1.18898	0.0231773	ncRNA
lnc-COPS5-1:1	-1.18888	0.0318323	ncRNA
ENST00000416679	-1.18819	0.00812473	ncRNA
TCONS_00024433.6844	-1.18788	0.000188161	ncRNA
hsa-circRNA6061-12	-1.18733	0.000443435	ncRNA
ENST00000582893	-1.18723	0.00412209	ncRNA
ENST00000522274	-1.18712	0.0140288	ncRNA
ENST00000520870	-1.18641	0.00194253	ncRNA
lnc-ZNF658-1:1	-1.1863	0.0445278	ncRNA
hsa_circ_0134885	-1.18626	0.0229744	ncRNA
lnc-CYP4F31P-1:4	-1.18589	0.00973057	ncRNA
lnc-AL355490.1-5:1	-1.18568	0.00654155	ncRNA
lnc-FAM27E1.1-12:1	-1.18554	0.00493942	ncRNA
NONHSAT004155	-1.18534	0.0363947	ncRNA
lnc-PRKACB-3:2	-1.18527	0.0128905	ncRNA
lnc-SYT4-3:1	-1.18525	0.000202772	ncRNA
hsa-circRNA7389-1	-1.18446	0.0258934	ncRNA
hsa_circ_0135497	-1.18245	0.000371448	ncRNA
ENST00000433639	-1.18182	0.000918495	ncRNA
lnc-AL592284.1-2:1	-1.18129	0.0206353	ncRNA
lnc-DCTD-4:11	-1.18112	0.00287202	ncRNA
hsa_circ_0108982	-1.1811	0.00442362	ncRNA
lnc-AC084851.1-7:1	-1.18026	0.0481927	ncRNA
lnc-AL355490.1-4:1	-1.18013	0.00350913	ncRNA
ENST00000421576	-1.18009	0.00979651	ncRNA
lnc-CTC-236F12.4.1-3:2	-1.17938	0.000427351	ncRNA
lnc-PCDH8-4:4	-1.17934	0.00275904	ncRNA
lnc-JAM2-12:1	-1.17816	0.0214425	ncRNA
lnc-AKAP9-2:4	-1.17804	0.00361164	ncRNA
lnc-NUDT12-4:1	-1.1778	0.00146946	ncRNA
hsa_circ_0006435	-1.17749	0.00376197	ncRNA
TCONS_00007898.12023	-1.17713	0.00880982	ncRNA
hsa_circ_0037014	-1.1744	0.00142331	ncRNA
lnc-ATP12A-2:1	-1.17432	0.000690082	ncRNA
lnc-CYB5R2-3:13	-1.17369	0.0121322	ncRNA
ENST00000523977	-1.17367	0.00411561	ncRNA
lnc-ANKRD30B-2:4	-1.17327	0.0172708	ncRNA
ENST00000623125.1	-1.17186	0.000133774	ncRNA
ENST00000413402	-1.1704	0.00363268	ncRNA
lnc-ADAT1-1:1	-1.16915	0.00599442	ncRNA
lnc-EIF4G3-4:1	-1.16806	0.0060858	ncRNA
ENST00000513572	-1.16756	0.00351355	ncRNA
TCONS_00029084.2009	-1.16738	0.023769	ncRNA
ENST00000626125	-1.16689	0.00590385	ncRNA
lnc-AL117340.1-2:14	-1.16656	0.00163617	ncRNA
lnc-NUDCD2-10:1	-1.16655	0.00322128	ncRNA
lnc-PACRGL-5:1	-1.1664	0.00305854	ncRNA
lnc-RP11-214N1.1.1-2:1	-1.16623	0.00757672	ncRNA
hsa_circ_0108608	-1.16566	0.0257582	ncRNA
ENST00000534505	-1.16546	0.0387606	ncRNA
lnc-PCDH10-4:4	-1.16444	0.0227116	ncRNA
lnc-FAM27L-7:1	-1.16419	0.0211474	ncRNA
TCONS_00017906.4677	-1.16418	0.000146592	ncRNA
NONHSAT007289	-1.16351	0.00498568	ncRNA
lnc-ANXA1-3:2	-1.16329	0.000938384	ncRNA
ENST00000631025	-1.16245	0.00225552	ncRNA
ENST00000417315	-1.16231	0.0233157	ncRNA
ENST00000500179	-1.16179	0.00993821	ncRNA
TCONS_00026239.11404	-1.16085	0.00446311	ncRNA
lnc-FABP6-1:1	-1.16073	0.0115243	ncRNA
ENST00000440955	-1.16018	0.000107083	ncRNA
ENST00000427337	-1.15991	0.000652071	ncRNA
ENST00000617372	-1.15922	0.00238156	ncRNA
lnc-PRKAR2A-5:1	-1.15921	0.000803471	ncRNA
lnc-AFM-1:6	-1.1586	0.00911196	ncRNA
TCONS_00018360.258	-1.15811	0.00637958	ncRNA
lnc-TBX20-4:3	-1.1572	0.00475682	ncRNA
lnc-SERTAD2-5:1	-1.15707	0.000102309	ncRNA
lnc-TUBA3C-16:1	-1.15655	0.00717036	ncRNA
lnc-MNS1-10:1	-1.15635	0.00211423	ncRNA
hsa_circ_0125345	-1.15518	0.0122475	ncRNA
ENST00000547084	-1.15457	0.00390903	ncRNA
hsa_circ_0092753	-1.15432	0.00232002	ncRNA
ENST00000623570	-1.15353	0.0021933	ncRNA
lnc-MKI67IP-1:2	-1.15267	0.000976731	ncRNA
ENST00000432683	-1.1525	0.00772046	ncRNA
ENST00000380970	-1.15233	0.00466288	ncRNA
ENST00000417474	-1.15151	0.00409277	ncRNA
hsa_circ_0095626	-1.1512	0.000375618	ncRNA
lnc-MNS1-7:1	-1.1503	0.0126669	ncRNA
TCONS_00023876.6779	-1.15017	0.0174782	ncRNA
lnc-HSFY2-5:1	-1.15003	0.00283908	ncRNA
TCONS_00024661.5111	-1.14961	0.0128526	ncRNA
gi|589269293|ref|NR_110879.1|	-1.14947	0.0396738	ncRNA
ENST00000556781	-1.14895	0.0447964	ncRNA
ENST00000630864	-1.14829	0.0274937	ncRNA
hsa_circ_0124757	-1.14811	0.00211714	ncRNA
lnc-KCNK2-1:1	-1.14768	0.00158267	ncRNA
lnc-CETN3-4:1	-1.14746	3.20473e-05	ncRNA
lnc-PLA2G4A-18:1	-1.14737	0.00060554	ncRNA
hsa_circ_0012846	-1.14637	0.00896885	ncRNA
hsa_circ_0132847	-1.14581	0.000129778	ncRNA
TCONS_00025335.13861	-1.14575	0.023225	ncRNA
lnc-AC009237.1-3:1	-1.14526	0.0488358	ncRNA
lnc-SERPINI1-17:5	-1.145	0.00378419	ncRNA
hsa-circRNA728-9	-1.14462	0.0155238	ncRNA
hsa_circ_0107272	-1.1444	0.00619263	ncRNA
ENST00000480247	-1.14425	0.000405955	ncRNA
lnc-CCDC102B-7:2	-1.14418	0.0122989	ncRNA
lnc-AC140658.1-3:1	-1.14388	0.00908769	ncRNA
hsa_circ_0121175	-1.14354	0.0485531	ncRNA
ENST00000609354	-1.1431	7.56476e-05	ncRNA
hsa-circRNA5597-5	-1.14309	0.00440567	ncRNA
hsa_circ_0118991	-1.14275	0.0137064	ncRNA
lnc-PDE1A-2:2	-1.14274	0.00228926	ncRNA
ENST00000440802	-1.14196	0.0153569	ncRNA
lnc-AGR2-1:1	-1.14153	0.00751377	ncRNA
ENST00000623763.1	-1.14097	0.000148564	ncRNA
TCONS_00010288.8918	-1.13984	0.0159246	ncRNA
TCONS_00014672.8813	-1.13959	0.000834229	ncRNA
hsa_circ_0094596	-1.13933	0.00045703	ncRNA
lnc-UHRF1-2:2	-1.13926	0.00193345	ncRNA
ENST00000572358	-1.13883	0.00800949	ncRNA
lnc-NR0B1-1:1	-1.13882	0.0032072	ncRNA
hsa_circ_0076719	-1.1386	0.0128549	ncRNA
ENST00000609178	-1.13847	0.0366018	ncRNA
lnc-CLCN1-1:1	-1.13821	0.000590182	ncRNA
TCONS_00012563.8847	-1.13804	0.0203037	ncRNA
hsa_circ_0124646	-1.13786	0.0379941	ncRNA
gi|337756452|ref|NR_039987.1|	-1.13647	0.00191438	ncRNA
lnc-BDH2-5:1	-1.13609	0.00884224	ncRNA
ENST00000567556	-1.13577	0.00327709	ncRNA
hsa_circ_0134818	-1.13536	0.000354223	ncRNA
ENST00000596783	-1.13533	0.00224695	ncRNA
TCONS_00000677.3306	-1.13521	0.000311482	ncRNA
ENST00000423963	-1.13492	0.00334839	ncRNA
hsa_circ_0133739	-1.13323	0.000190393	ncRNA
hsa_circ_0092799	-1.13321	0.0135605	ncRNA
lnc-FAM27B-13:7	-1.13296	0.00705624	ncRNA
NONHSAT098379	-1.13265	0.00543102	ncRNA
lnc-NRXN3-3:1	-1.13253	3.17419e-05	ncRNA
NONHSAT100587	-1.13234	0.00828661	ncRNA
lnc-PAPSS2-9:1	-1.13191	0.0117788	ncRNA
lnc-AC142381.1-1:1	-1.13179	0.0286977	ncRNA
TCONS_00024662.12800	-1.13177	0.000290096	ncRNA
ENST00000562355	-1.13175	0.00186221	ncRNA
ENST00000513853	-1.13145	0.0018025	ncRNA
lnc-TCL1B-3:8	-1.13144	0.0235771	ncRNA
lnc-GPR37L1-3:1	-1.13038	0.00690083	ncRNA
lnc-FOXP1-5:1	-1.12996	5.27118e-05	ncRNA
hsa_circ_0092793	-1.12972	0.022989	ncRNA
ENST00000424515	-1.12946	0.0293676	ncRNA
hsa_circ_0138336	-1.12932	4.64258e-05	ncRNA
TCONS_00007837.12669	-1.12928	0.00273732	ncRNA
ENST00000558255	-1.12918	0.0237961	ncRNA
lnc-PPM1D-1:3	-1.12875	0.00260549	ncRNA
lnc-NEDD1-4:13	-1.12871	0.0198677	ncRNA
lnc-ZIC5-1:2	-1.12795	0.0349911	ncRNA
ENST00000613661	-1.12795	0.0020182	ncRNA
ENST00000580993	-1.12771	0.0178325	ncRNA
lnc-GSDMC-11:1	-1.12703	0.010792	ncRNA
TCONS_00021865.6661	-1.12635	1.62723e-05	ncRNA
hsa_circ_0114069	-1.12528	0.000685576	ncRNA
lnc-C9orf123-5:1	-1.12512	0.0229822	ncRNA
lnc-PPIAL4G-5:12	-1.12481	0.0239035	ncRNA
ENST00000615399	-1.12451	0.00246816	ncRNA
hsa_circ_0113693	-1.12259	0.0158645	ncRNA
lnc-PIEZO2-15:1	-1.12228	0.00242655	ncRNA
ENST00000437080	-1.12204	0.00721435	ncRNA
ENST00000544842	-1.12122	0.0414714	ncRNA
TCONS_00016146.13252	-1.12099	0.000262295	ncRNA
TCONS_00006349.2907	-1.12094	0.00913949	ncRNA
lnc-RP11-778D12.2.1-4:9	-1.11973	0.00190137	ncRNA
TCONS_00024426.6018	-1.11959	0.0313397	ncRNA
lnc-SRPK2-14:1	-1.11958	0.000493848	ncRNA
lnc-FAM75A3-3:1	-1.1188	0.00998183	ncRNA
lnc-MRPS15-2:2	-1.11853	0.0206258	ncRNA
lnc-IFT20-1:3	-1.11823	0.0373955	ncRNA
lnc-CINP-2:5	-1.1182	0.000179529	ncRNA
TCONS_00015920.6961	-1.11819	0.000171273	ncRNA
lnc-CNTNAP3-9:1	-1.11744	0.0108133	ncRNA
lnc-IL5RA-17:1	-1.11688	0.000176324	ncRNA
NONHSAT126164	-1.11608	0.0218463	ncRNA
TCONS_00005551.12832	-1.11606	0.00949526	ncRNA
lnc-ANXA1-10:1	-1.11502	0.00679798	ncRNA
lnc-ABCC2-2:1	-1.11443	0.00362962	ncRNA
TCONS_00018625.2314	-1.11431	0.0127273	ncRNA
lnc-PRKRIR-1:1	-1.11395	0.00471543	ncRNA
hsa_circ_0121021	-1.11256	0.0302742	ncRNA
lnc-RBMS1-5:1	-1.11228	0.000364198	ncRNA
ENST00000559867	-1.11227	0.00280471	ncRNA
lnc-CADM1-12:1	-1.11211	0.0250876	ncRNA
hsa_circ_0137717	-1.11176	0.0041777	ncRNA
TCONS_00006455.7934	-1.11173	0.000414945	ncRNA
lnc-KLHL1-7:1	-1.11087	0.00546595	ncRNA
lnc-SNX7-9:1	-1.11042	0.00160179	ncRNA
hsa_circ_0002548	-1.11019	0.00641772	ncRNA
lnc-KCNT2-2:1	-1.11014	0.0343652	ncRNA
gi|795881098|ref|NR_131213.1|	-1.10962	0.0426643	ncRNA
TCONS_00026706.13377	-1.10927	0.00378641	ncRNA
TCONS_00026681.13519	-1.10798	0.00391903	ncRNA
lnc-ANKRD20A3-7:1	-1.10698	0.000104933	ncRNA
lnc-TTLL7-12:2	-1.10684	0.00804271	ncRNA
lnc-UGT2B28-4:1	-1.10658	0.00778845	ncRNA
lnc-TTLL7-14:1	-1.10616	0.000199298	ncRNA
lnc-PEX5-1:1	-1.10596	0.0195362	ncRNA
lnc-CLDN16-8:1	-1.10573	0.039288	ncRNA
TCONS_00023816.4249	-1.10547	0.0110392	ncRNA
lnc-SLCO1A2-4:1	-1.10466	0.000800553	ncRNA
ENST00000437057	-1.10465	0.0153104	ncRNA
hsa_circ_0099377	-1.10413	0.0129158	ncRNA
ENST00000549905	-1.10384	0.00500755	ncRNA
ENST00000596110	-1.10348	0.00561661	ncRNA
lnc-RPL35A-1:4	-1.1033	0.00880083	ncRNA
hsa_circ_0078634	-1.10327	0.000707076	ncRNA
lnc-UBASH3B-2:6	-1.10238	0.00355186	ncRNA
ENST00000625039.1	-1.1015	0.0077822	ncRNA
lnc-CALN1-1:7	-1.10122	0.0054142	ncRNA
lnc-PGM5-1:4	-1.10067	0.0265159	ncRNA
TCONS_00008276.8695	-1.10021	0.000863541	ncRNA
lnc-B4GALNT3-6:1	-1.10014	0.0301538	ncRNA
lnc-RP11-778D12.2.1-4:11	-1.09996	0.00331524	ncRNA
lnc-TRIM28-1:4	-1.09962	0.0397558	ncRNA
lnc-LRAT-1:2	-1.09903	0.00717497	ncRNA
lnc-NDFIP2-1:4	-1.09834	0.0103086	ncRNA
ENST00000580975	-1.09832	0.00663864	ncRNA
lnc-MRPL39-22:1	-1.09722	0.00905304	ncRNA
ENST00000618127	-1.09697	0.0274097	ncRNA
lnc-TDRD3-11:1	-1.09677	0.00549529	ncRNA
lnc-BDP1-4:4	-1.09656	0.0122629	ncRNA
lnc-ALG9-1:1	-1.09644	0.0015825	ncRNA
ENST00000629562	-1.09578	0.0010099	ncRNA
TCONS_00023434.2519	-1.09572	0.0172605	ncRNA
ENST00000561541	-1.09538	0.0370965	ncRNA
lnc-OR4C46-1:1	-1.09507	0.000862678	ncRNA
ENST00000506976	-1.09495	0.00292716	ncRNA
hsa_circ_0140233	-1.09491	0.00446935	ncRNA
lnc-SPTBN1-2:2	-1.09487	0.0209827	ncRNA
ENST00000438994	-1.0948	8.99438e-05	ncRNA
lnc-VWDE-5:1	-1.09374	0.0428535	ncRNA
lnc-POTEF-6:10	-1.09374	0.019841	ncRNA
TCONS_00000550.7721	-1.09374	0.0215764	ncRNA
gi|380503878|ref|NR_046174.2|	-1.09335	0.0189169	ncRNA
lnc-MLLT1-1:5	-1.09312	0.00603882	ncRNA
lnc-TREML2-2:1	-1.09307	0.0291724	ncRNA
lnc-TRPM3-1:1	-1.09214	0.0364255	ncRNA
lnc-RASA1-7:20	-1.09171	0.0027212	ncRNA
lnc-C18orf26-3:1	-1.09154	0.0171851	ncRNA
lnc-DCTD-18:1	-1.09083	0.00432343	ncRNA
lnc-GK-8:1	-1.08893	0.0256711	ncRNA
hsa_circ_0139087	-1.0886	0.00925441	ncRNA
lnc-CCDC34-4:1	-1.08799	0.0035816	ncRNA
lnc-FRG2C-4:2	-1.0875	0.00559184	ncRNA
ENST00000562300	-1.08743	0.00211456	ncRNA
lnc-RBBP8-1:1	-1.08692	0.00817787	ncRNA
hsa_circ_0122745	-1.08637	0.00565793	ncRNA
hsa_circ_0123634	-1.08623	0.00126748	ncRNA
lnc-RRM1-2:4	-1.08531	0.000129043	ncRNA
TCONS_00007449.13542	-1.08486	0.0259768	ncRNA
lnc-B3GAT2-6:3	-1.08468	0.00281039	ncRNA
lnc-RP11-82I10.1.1-7:1	-1.08466	0.00178541	ncRNA
lnc-NAP1L3-12:1	-1.08428	3.97873e-06	ncRNA
ENST00000512581	-1.08426	0.000476221	ncRNA
lnc-C10orf31-6:2	-1.08412	0.00146479	ncRNA
hsa_circ_0115206	-1.08407	0.0406109	ncRNA
ENST00000623908.1	-1.084	6.77235e-07	ncRNA
hsa_circ_0139874	-1.08386	0.0286389	ncRNA
lnc-USP9Y-12:1	-1.08375	0.00802272	ncRNA
TCONS_00026697.6681	-1.08306	0.0135224	ncRNA
gi|570359623|ref|NR_110015.1|	-1.083	0.0443083	ncRNA
lnc-AC005008.2.1-1:3	-1.08262	2.71838e-05	ncRNA
hsa_circ_0047461	-1.08237	0.00830773	ncRNA
lnc-SNAPC3-1:6	-1.08203	0.00957044	ncRNA
lnc-DPPA2-1:2	-1.08191	0.00220035	ncRNA
TCONS_00015821.5349	-1.08165	0.00720427	ncRNA
ENST00000617598	-1.08113	0.0164492	ncRNA
lnc-GZMB-1:1	-1.081	0.000415279	ncRNA
lnc-IKBIP-8:1	-1.08094	0.0355708	ncRNA
lnc-CITED2-3:2	-1.08042	0.0028761	ncRNA
ENST00000430776	-1.08032	0.00996581	ncRNA
lnc-DHX38-19:1	-1.07913	0.0243434	ncRNA
TCONS_00011615.5869	-1.07905	0.00405962	ncRNA
TCONS_00001758.996	-1.07835	0.006601	ncRNA
hsa-circRNA15581-22	-1.0781	0.000403998	ncRNA
ENST00000510946	-1.07783	0.0441551	ncRNA
TCONS_00006908.8462	-1.07696	0.0120327	ncRNA
hsa_circ_0136730	-1.07682	0.0113236	ncRNA
hsa_circ_0106015	-1.07661	0.0080578	ncRNA
lnc-PPIAL4G-9:3	-1.07627	0.0210383	ncRNA
lnc-NDST4-2:1	-1.07616	0.00148553	ncRNA
lnc-TTLL1-3:1	-1.07466	0.00744207	ncRNA
lnc-IRX3-4:17	-1.07433	0.0360283	ncRNA
lnc-BORA-18:1	-1.07388	0.00694966	ncRNA
ENST00000548087	-1.07297	0.0087176	ncRNA
ENST00000423796	-1.07292	0.00165436	ncRNA
ENST00000583643	-1.07259	0.00705548	ncRNA
lnc-MC5R-1:4	-1.07253	0.00850916	ncRNA
hsa_circ_0134910	-1.07234	0.00443205	ncRNA
lnc-FANCI-5:3	-1.0722	0.0456613	ncRNA
hsa_circ_0099346	-1.0721	0.0419135	ncRNA
lnc-VCX3A-2:1	-1.07206	0.00654856	ncRNA
lnc-PRDM9-10:8	-1.07201	0.000671098	ncRNA
ENST00000477009	-1.07185	0.00288843	ncRNA
hsa_circ_0125133	-1.07163	0.000492721	ncRNA
lnc-SLC39A13-1:1	-1.0716	0.0215778	ncRNA
lnc-HSPA4L-2:1	-1.07159	0.00812222	ncRNA
hsa-circRNA1972	-1.07142	0.00798558	ncRNA
lnc-MAP6-3:3	-1.07108	0.0352774	ncRNA
lnc-THSD7A-6:1	-1.071	0.0451278	ncRNA
lnc-MC5R-1:8	-1.07092	0.0286973	ncRNA
lnc-CSNK2A2-2:2	-1.07032	0.00449734	ncRNA
ENST00000534492	-1.07029	0.0235893	ncRNA
ENST00000623587	-1.06848	0.00103976	ncRNA
NONHSAT005812	-1.06791	0.0304088	ncRNA
lnc-CDS1-2:6	-1.06759	0.00022821	ncRNA
ENST00000536131	-1.06752	0.00707804	ncRNA
lnc-FSIP2-4:1	-1.06743	0.0272738	ncRNA
ENST00000526777	-1.06731	0.00852964	ncRNA
lnc-PSMA5-1:3	-1.06654	0.0158597	ncRNA
lnc-DEFB116-4:1	-1.06602	0.014336	ncRNA
ENST00000511417	-1.0658	0.0364909	ncRNA
hsa-circRNA8995-9	-1.06572	0.0378919	ncRNA
ENST00000513759	-1.06512	0.0131095	ncRNA
lnc-GTF2A1-5:1	-1.06498	0.0184293	ncRNA
lnc-ELAVL2-1:2	-1.06469	0.0322504	ncRNA
lnc-PDE4B-2:1	-1.06448	0.0102076	ncRNA
gi|298566308|ref|NR_033769.1|	-1.06364	0.00022814	ncRNA
TCONS_00022290.4599	-1.06352	0.0122141	ncRNA
hsa_circ_0088094	-1.06333	0.036521	ncRNA
ENST00000555934	-1.06324	0.0173214	ncRNA
lnc-FZD4-7:1	-1.06297	0.00120676	ncRNA
lnc-RP11-10A14.4.1-3:3	-1.06216	0.0272904	ncRNA
ENST00000546118	-1.06123	0.0129044	ncRNA
lnc-C15orf55-3:1	-1.06052	0.000309094	ncRNA
lnc-PPIAL4G-6:9	-1.06008	0.0164364	ncRNA
lnc-TPTE-8:1	-1.05941	0.0182359	ncRNA
ENST00000444536	-1.05915	0.00839411	ncRNA
lnc-AP3S1-4:5	-1.05912	0.0470482	ncRNA
lnc-UCK2-1:3	-1.05815	0.0118547	ncRNA
lnc-DCP1B-6:1	-1.05809	0.0182039	ncRNA
TCONS_00008059.7341	-1.05794	0.00514968	ncRNA
lnc-SULF1-7:1	-1.05774	4.92513e-05	ncRNA
ENST00000458146	-1.05693	0.00345403	ncRNA
lnc-NGB-2:2	-1.05638	0.000346364	ncRNA
hsa_circ_0096003	-1.05616	0.0369631	ncRNA
lnc-IL21-1:2	-1.05558	0.00723141	ncRNA
lnc-NUDT4-6:1	-1.05519	0.0173318	ncRNA
ENST00000515789	-1.05513	0.0230178	ncRNA
ENST00000565815	-1.0541	0.000645384	ncRNA
ENST00000412133	-1.05362	0.00245561	ncRNA
lnc-SLCO1C1-1:1	-1.05346	0.000620141	ncRNA
TCONS_00008170.14019	-1.05328	6.77487e-05	ncRNA
ENST00000605580	-1.053	0.0025308	ncRNA
lnc-SNRPB2-3:2	-1.05259	0.0101073	ncRNA
hsa-circRNA15190-12	-1.05241	0.00515526	ncRNA
ENST00000411685	-1.05237	0.00671193	ncRNA
lnc-PDE5A-2:1	-1.05222	0.00530746	ncRNA
TCONS_00013574.428	-1.05136	0.00296873	ncRNA
hsa_circ_0126814	-1.05097	0.00327896	ncRNA
lnc-PPP1R42-3:1	-1.05089	0.00115738	ncRNA
hsa_circ_0111603	-1.05064	0.00890667	ncRNA
ENST00000562921	-1.05056	0.000727722	ncRNA
ENST00000455929	-1.05016	0.0201753	ncRNA
TCONS_00001275.12160	-1.04959	0.00524186	ncRNA
lnc-RNF14-4:1	-1.04931	0.00913334	ncRNA
hsa_circ_0106512	-1.04866	0.00385086	ncRNA
ENST00000574741	-1.04775	0.00232256	ncRNA
lnc-VCAN-1:6	-1.04715	0.0216806	ncRNA
ENST00000422793	-1.04649	0.00521098	ncRNA
lnc-PPAP2B-6:1	-1.04585	0.00274014	ncRNA
lnc-ECT2-3:1	-1.0458	0.0118918	ncRNA
TCONS_00019808.10582	-1.04562	5.13857e-05	ncRNA
gi|915411940|ref|NR_132383.1|	-1.0453	0.00124888	ncRNA
lnc-VTCN1-2:1	-1.04486	6.01907e-05	ncRNA
lnc-FAM9A-2:1	-1.04477	0.00077163	ncRNA
lnc-DOCK7-4:1	-1.04471	0.000331951	ncRNA
lnc-PYGL-3:1	-1.04393	0.00892323	ncRNA
ENST00000530635	-1.04384	0.00451743	ncRNA
TCONS_00007901.1258	-1.0435	0.00464736	ncRNA
lnc-MMRN1-3:1	-1.04323	0.00401043	ncRNA
lnc-MAB21L1-1:1	-1.04299	0.00276234	ncRNA
ENST00000604709	-1.04284	0.00151013	ncRNA
lnc-KIAA0748-3:1	-1.04219	0.0295155	ncRNA
ENST00000568752	-1.04188	0.000760203	ncRNA
ENST00000518854	-1.04183	0.0216032	ncRNA
TCONS_00004557.6505	-1.04061	0.0439077	ncRNA
hsa_circ_0118988	-1.04059	0.00708055	ncRNA
ENST00000551571	-1.0404	0.0237504	ncRNA
lnc-PPIAL4G-23:1	-1.03931	0.0168612	ncRNA
lnc-CRCP-2:1	-1.03884	0.021187	ncRNA
hsa_circ_0101524	-1.03774	0.00310081	ncRNA
ENST00000627565	-1.03728	0.021391	ncRNA
lnc-TTC8-2:1	-1.0371	0.00147162	ncRNA
hsa_circ_0112189	-1.03667	0.00185855	ncRNA
lnc-RIOK2-4:1	-1.03665	0.00309723	ncRNA
lnc-TRMT11-4:1	-1.03652	0.0141334	ncRNA
ENST00000432067	-1.03606	0.00178386	ncRNA
lnc-MRPL16-2:1	-1.03589	0.0446432	ncRNA
lnc-LINGO2-5:1	-1.03574	0.0225411	ncRNA
lnc-RBKS-6:1	-1.03526	0.0304108	ncRNA
ENST00000591521	-1.03509	0.00105292	ncRNA
lnc-CXorf28-10:1	-1.03501	0.00038438	ncRNA
hsa_circ_0077039	-1.03494	0.0133581	ncRNA
lnc-C3orf77-6:1	-1.03478	0.00609923	ncRNA
ENST00000503843	-1.03391	0.0183682	ncRNA
lnc-UGT2A3-9:1	-1.03377	0.0266294	ncRNA
hsa_circ_0070559	-1.03343	0.0126387	ncRNA
lnc-JAM2-13:1	-1.03327	3.9294e-05	ncRNA
lnc-UCHL3-5:3	-1.0327	0.0103296	ncRNA
lnc-OR4F4-3:1	-1.03265	0.0228751	ncRNA
lnc-SPTLC3-1:6	-1.03213	0.00154759	ncRNA
lnc-BCAT1-5:1	-1.03149	0.0226498	ncRNA
hsa_circ_0037017	-1.03046	0.00453739	ncRNA
lnc-RP3-377D14.1.1-3:7	-1.0301	0.0353728	ncRNA
lnc-SLITRK6-8:1	-1.03006	0.000171689	ncRNA
lnc-CSMD3-1:1	-1.02976	0.0021269	ncRNA
TCONS_00019277.7309	-1.02973	0.00625061	ncRNA
hsa_circ_0100967	-1.02965	0.0287408	ncRNA
hsa_circ_0092791	-1.0296	0.0115912	ncRNA
lnc-C21orf37-1:3	-1.0294	0.00295091	ncRNA
NONHSAT096241	-1.02885	0.00696708	ncRNA
ENST00000420828	-1.02874	0.00794268	ncRNA
ENST00000548619	-1.0279	0.0167576	ncRNA
lnc-LRCH1-4:5	-1.02787	0.0272266	ncRNA
lnc-TRIM49L2-9:1	-1.02761	0.000153604	ncRNA
ENST00000453395	-1.02666	0.0386054	ncRNA
lnc-SLC22A2-3:1	-1.0265	0.00705204	ncRNA
lnc-MYEF2-1:4	-1.0259	0.0149462	ncRNA
lnc-MFSD7-2:1	-1.02556	0.00185283	ncRNA
NONHSAT050149	-1.02542	0.0127139	ncRNA
hsa_circ_0071255	-1.02507	0.0185092	ncRNA
lnc-PAPSS2-8:1	-1.02488	0.0476273	ncRNA
lnc-AKT3-5:1	-1.02483	0.0053919	ncRNA
hsa_circ_0137253	-1.02429	0.0156439	ncRNA
lnc-GIN1-5:1	-1.02417	0.000624744	ncRNA
TCONS_00016120.10672	-1.02377	0.0137248	ncRNA
hsa_circ_0080217	-1.02372	0.0139139	ncRNA
lnc-GOLGA4-1:1	-1.02353	0.00349558	ncRNA
ENST00000609532	-1.02329	0.0230806	ncRNA
hsa_circ_0080709	-1.02308	0.000392894	ncRNA
lnc-PARP1-3:1	-1.02289	0.0134621	ncRNA
lnc-PALLD-7:1	-1.02276	0.012387	ncRNA
lnc-AADAT-6:1	-1.02273	0.0229038	ncRNA
gi|514961971|ref|NR_103762.1|	-1.02268	0.0108706	ncRNA
hsa_circ_0130644	-1.02246	0.00191957	ncRNA
ENST00000430998	-1.02244	0.00193929	ncRNA
TCONS_00003460.4132	-1.02238	0.0219921	ncRNA
ENST00000606123	-1.02233	0.0214118	ncRNA
lnc-MZT2A-10:1	-1.02193	0.000216435	ncRNA
ENST00000577841	-1.02182	0.0249969	ncRNA
hsa_circ_0104668	-1.02122	0.00911263	ncRNA
ENST00000305248	-1.02103	0.0358666	ncRNA
ENST00000437012	-1.02068	0.00254177	ncRNA
hsa_circ_0101898	-1.02049	0.0135962	ncRNA
TCONS_00006294.8440	-1.02043	0.00107145	ncRNA
lnc-GNRH1-4:1	-1.02027	0.00841942	ncRNA
lnc-LRRN3-4:1	-1.01976	0.00800392	ncRNA
hsa_circ_0139866	-1.0194	0.000875698	ncRNA
ENST00000623209.1	-1.01925	0.015558	ncRNA
TCONS_00023356.4229	-1.019	0.0278583	ncRNA
TCONS_00009606.6592	-1.01815	0.00366266	ncRNA
NONHSAT077602	-1.01787	0.0125192	ncRNA
TCONS_00000586.9016	-1.01782	0.0198933	ncRNA
ENST00000607437	-1.01746	0.00345385	ncRNA
hsa_circ_0029034	-1.01725	0.00384779	ncRNA
lnc-BNC1-2:1	-1.01706	0.0163455	ncRNA
gi|374532827|ref|NR_046260.1|	-1.01587	0.0291655	ncRNA
hsa_circ_0092792	-1.01587	0.00733245	ncRNA
lnc-STT3A-1:5	-1.01585	0.0415374	ncRNA
ENST00000605007	-1.01521	0.0306311	ncRNA
lnc-RASGRP3-4:10	-1.01457	0.00722529	ncRNA
lnc-NMD3-2:1	-1.01421	0.0125996	ncRNA
lnc-IL22-2:1	-1.01407	0.00121359	ncRNA
lnc-LYPD6B-1:1	-1.01367	0.0213947	ncRNA
hsa_circ_0117111	-1.01334	0.00318581	ncRNA
lnc-BDNF-7:1	-1.01281	0.000567877	ncRNA
lnc-RP11-9B6.1.1-3:1	-1.01266	0.00960773	ncRNA
lnc-ERC1-1:5	-1.01259	0.00375626	ncRNA
lnc-DPYD-6:1	-1.01236	0.00396716	ncRNA
lnc-PTGS2-8:1	-1.01228	8.32321e-05	ncRNA
ENST00000565055	-1.01227	0.0249625	ncRNA
hsa_circ_0134214	-1.01222	0.0236395	ncRNA
ENST00000609864	-1.01198	0.00912827	ncRNA
lnc-FNDC3B-7:1	-1.01159	4.06038e-06	ncRNA
lnc-NSUN3-3:1	-1.01147	0.0032644	ncRNA
lnc-TMEM212-3:1	-1.01117	3.29465e-06	ncRNA
lnc-ZNF804A-3:1	-1.01074	0.0470544	ncRNA
lnc-ZNF107-5:1	-1.01069	0.0419205	ncRNA
lnc-ALG14-5:1	-1.01057	0.00140206	ncRNA
ENST00000521523	-1.01053	0.0223944	ncRNA
TCONS_00014666.13080	-1.00986	2.39327e-05	ncRNA
lnc-RP11-487E13.1.1-1:3	-1.00877	0.0414568	ncRNA
ENST00000445260	-1.00847	0.0253204	ncRNA
lnc-PXK-2:1	-1.00712	2.62403e-05	ncRNA
ENST00000443664	-1.00709	0.0132254	ncRNA
hsa-circRNA6118	-1.00668	0.019036	ncRNA
hsa_circ_0070707	-1.00567	0.00133056	ncRNA
lnc-PIGC-1:5	-1.0055	0.000301406	ncRNA
NONHSAT126746	-1.00537	0.0019096	ncRNA
lnc-PCNXL2-7:1	-1.00489	0.00851052	ncRNA
lnc-AL713998.1-6:1	-1.0048	5.51884e-05	ncRNA
ENST00000586373	-1.00445	0.0109533	ncRNA
hsa_circ_0092767	-1.00421	0.0365968	ncRNA
lnc-OTOGL-4:1	-1.0039	0.0110209	ncRNA
ENST00000418031	-1.00337	0.00456219	ncRNA
ENST00000438946	-1.00299	0.000752045	ncRNA
ENST00000522838	-1.0027	0.0143316	ncRNA
lnc-PLEKHB2-4:1	-1.0027	0.00326277	ncRNA
ENST00000548261	-1.00194	0.0425263	ncRNA
ENST00000432743	-1.0015	0.0316265	ncRNA
lnc-CSTB-1:12	-1.00122	0.0138582	ncRNA
lnc-AMY1B-3:14	-0.999791	0.000220126	ncRNA
TCONS_00003908.8968	-0.999497	0.034387	ncRNA
lnc-RBKS-5:1	-0.999486	0.00411283	ncRNA
ENST00000557526	-0.999372	0.000282189	ncRNA
lnc-PBX4-1:1	-0.999253	0.00541013	ncRNA
hsa_circ_0115699	-0.999211	0.000109516	ncRNA
NONHSAT093029	-0.998546	0.0391267	ncRNA
ENST00000513332	-0.998468	0.0110263	ncRNA
lnc-AJUBA-1:1	-0.998003	0.0189071	ncRNA
hsa_circ_0020096	-0.997998	0.0225691	ncRNA
lnc-UGT2B28-6:1	-0.997699	0.0331425	ncRNA
lnc-MSRB3-5:1	-0.997376	0.001826	ncRNA
hsa-circRNA1700-3	-0.997307	0.00190174	ncRNA
hsa_circ_0093307	-0.997108	0.0251829	ncRNA
hsa_circ_0123657	-0.997043	0.00442848	ncRNA
hsa-circRNA2718-9	-0.996993	0.00589785	ncRNA
lnc-WDFY2-2:18	-0.99668	0.00753776	ncRNA
lnc-GSG2-2:1	-0.996084	0.000598937	ncRNA
lnc-C11orf84-1:3	-0.996019	0.00565542	ncRNA
hsa-circRNA7770-2	-0.99568	0.00320395	ncRNA
TCONS_00006911.11943	-0.99562	0.000642283	ncRNA
NONHSAT093896	-0.994791	0.0417726	ncRNA
ENST00000557804	-0.994791	0.00166112	ncRNA
lnc-CHORDC1-4:1	-0.9944	0.0285387	ncRNA
lnc-ANXA1-11:1	-0.993474	0.000293311	ncRNA
lnc-NOVA1-9:1	-0.993247	0.00279717	ncRNA
lnc-RP11-408E5.4.1-7:1	-0.993002	0.0353181	ncRNA
ENST00000426365	-0.9922	0.0457357	ncRNA
lnc-C2orf42-6:1	-0.992099	0.00441381	ncRNA
lnc-TBC1D8-1:2	-0.991644	0.00299395	ncRNA
lnc-SERPINI1-17:7	-0.991055	0.00818072	ncRNA
lnc-COG6-4:1	-0.990658	0.00121711	ncRNA
hsa_circ_0072658	-0.990362	0.00893591	ncRNA
hsa_circ_0109191	-0.990347	0.00409229	ncRNA
hsa_circ_0098386	-0.990057	0.0215197	ncRNA
lnc-SLCO1C1-1:3	-0.989852	0.0151228	ncRNA
hsa_circ_0069653	-0.989822	1.60059e-05	ncRNA
ENST00000426697	-0.989622	4.44531e-05	ncRNA
hsa_circ_0108145	-0.989547	0.0469794	ncRNA
lnc-NDUFAF4-2:1	-0.989482	0.00375966	ncRNA
hsa_circ_0112075	-0.988752	0.0114591	ncRNA
lnc-CCT4-3:2	-0.988543	0.0420477	ncRNA
lnc-ABCA5-10:1	-0.988489	0.00116953	ncRNA
lnc-PLDN-2:1	-0.988338	0.00427625	ncRNA
lnc-ASB4-6:1	-0.98827	1.02639e-05	ncRNA
lnc-PAEP-1:6	-0.988202	0.000349668	ncRNA
ENST00000411721	-0.987328	0.00277967	ncRNA
TCONS_00007028.8436	-0.987139	0.0260415	ncRNA
hsa_circ_0086385	-0.986962	0.0040378	ncRNA
lnc-LINC00273-15:1	-0.986709	0.00833039	ncRNA
hsa-circRNA13646-6	-0.986218	0.0125479	ncRNA
ENST00000609749	-0.986119	0.011121	ncRNA
lnc-GMFB-2:1	-0.986118	0.00667858	ncRNA
lnc-MMRN1-7:1	-0.98611	0.0205566	ncRNA
ENST00000566420	-0.98611	0.0134016	ncRNA
lnc-KIAA1324L-4:1	-0.985615	0.020741	ncRNA
ENST00000432244	-0.985452	0.0105363	ncRNA
ENST00000613522	-0.985324	0.00540637	ncRNA
lnc-ORAOV1-4:1	-0.985223	0.00030532	ncRNA
lnc-TRAM1L1-3:3	-0.985064	0.00309847	ncRNA
lnc-POLA1-4:1	-0.984411	0.00498773	ncRNA
lnc-USPL1-4:1	-0.98432	0.00576019	ncRNA
hsa_circ_0115406	-0.984052	0.00676187	ncRNA
hsa_circ_0043585	-0.983949	0.0176869	ncRNA
TCONS_00007007.8545	-0.983224	0.0358114	ncRNA
gi|379317158|ref|NR_046417.1|	-0.982787	0.0304959	ncRNA
lnc-MTRNR2L7-2:1	-0.982574	0.00452137	ncRNA
ENST00000489090	-0.98245	0.00131329	ncRNA
hsa-circRNA14089-4	-0.9824	0.0413053	ncRNA
lnc-SYT1-8:1	-0.982385	0.00390781	ncRNA
NONHSAT034253	-0.982032	0.0419863	ncRNA
lnc-CLLU1.1-15:1	-0.981747	0.00131928	ncRNA
lnc-ZNF644-1:8	-0.98163	0.00155584	ncRNA
lnc-FASTKD3-1:5	-0.981627	0.0317798	ncRNA
TCONS_00012396.14023	-0.981352	0.00429771	ncRNA
lnc-MYL4-2:1	-0.981247	0.00211045	ncRNA
lnc-RP11-88J22.1.1-5:7	-0.980849	0.00564617	ncRNA
lnc-ZNF774-2:1	-0.980775	0.00325359	ncRNA
lnc-RP11-778D12.2.1-2:1	-0.980098	0.0199888	ncRNA
lnc-EPG5-6:1	-0.980035	0.00117871	ncRNA
lnc-AL445989.1-8:2	-0.979575	0.0100134	ncRNA
lnc-GMDS-11:1	-0.979209	0.00860085	ncRNA
hsa-circRNA4737-3	-0.97824	0.00166259	ncRNA
lnc-PCDH17-2:1	-0.978093	0.0018609	ncRNA
lnc-GPR31-2:1	-0.978038	0.0247465	ncRNA
ENST00000544122	-0.977737	0.016249	ncRNA
lnc-HEXDC-2:3	-0.977569	0.0147579	ncRNA
lnc-AC108938.5.1-2:6	-0.977343	0.00227747	ncRNA
lnc-ATF7IP-1:2	-0.976288	0.0142289	ncRNA
NONHSAT059086	-0.976111	0.0189298	ncRNA
ENST00000601888	-0.975948	0.020199	ncRNA
ENST00000510583	-0.975851	0.028816	ncRNA
lnc-AACS-8:1	-0.975816	0.00710353	ncRNA
lnc-AC107021.1-5:1	-0.975661	0.00182776	ncRNA
TCONS_00015820.2825	-0.975508	0.0162819	ncRNA
lnc-FOXD4L1-4:5	-0.975424	0.0306772	ncRNA
lnc-PHF14-8:1	-0.975239	0.0251295	ncRNA
ENST00000506852	-0.975227	0.0166211	ncRNA
lnc-FAM102B-4:1	-0.974614	0.00578987	ncRNA
lnc-RAB3C-4:1	-0.974432	0.00336265	ncRNA
lnc-SSBP2-1:1	-0.974303	0.0133531	ncRNA
ENST00000609450	-0.974265	0.0077953	ncRNA
hsa_circ_0126914	-0.974047	0.0251688	ncRNA
hsa_circ_0078208	-0.973987	0.000202645	ncRNA
TCONS_00026722.3559	-0.97398	0.000983031	ncRNA
hsa_circ_0132996	-0.973887	0.00979405	ncRNA
ENST00000586273	-0.973713	0.0466695	ncRNA
hsa_circ_0106600	-0.973307	0.0169629	ncRNA
lnc-FOXG1-6:16	-0.972946	0.0218379	ncRNA
lnc-FST-2:1	-0.972807	0.000205745	ncRNA
lnc-OR13H1-1:1	-0.972403	0.00251782	ncRNA
lnc-RPL10L-1:1	-0.972288	0.0327273	ncRNA
lnc-ATP8B4-1:2	-0.972036	0.0166456	ncRNA
hsa_circ_0041071	-0.971511	0.000274193	ncRNA
hsa_circ_0126798	-0.971045	0.000514869	ncRNA
ENST00000532770	-0.971021	0.0209048	ncRNA
lnc-ZNF37A-16:1	-0.971004	0.0162037	ncRNA
ENST00000425470	-0.970738	0.00956226	ncRNA
hsa_circ_0092335	-0.970389	0.0477459	ncRNA
TCONS_00007827.1951	-0.970071	0.0169112	ncRNA
NONHSAT007028	-0.970035	0.0333982	ncRNA
lnc-DRD5-10:16	-0.970035	0.00315155	ncRNA
TCONS_00002102.9918	-0.96998	0.003485	ncRNA
TCONS_00008304.7161	-0.969911	0.000933722	ncRNA
TCONS_00020384.13399	-0.96967	0.000382399	ncRNA
ENST00000422284	-0.968949	0.0138023	ncRNA
hsa_circ_0036446	-0.968839	0.0166461	ncRNA
hsa_circ_0077038	-0.968711	0.0257047	ncRNA
hsa-circRNA12977	-0.968402	0.0320403	ncRNA
ENST00000520649	-0.9681	0.00380362	ncRNA
ENST00000438222	-0.967707	0.00691238	ncRNA
TCONS_00000061.1596	-0.967513	0.000747419	ncRNA
lnc-OR14J1-2:2	-0.967052	0.00389538	ncRNA
lnc-AL445989.1-24:1	-0.966276	0.0177687	ncRNA
lnc-GPR144-7:1	-0.966206	0.0247813	ncRNA
TCONS_00023772.1837	-0.966161	0.00023973	ncRNA
lnc-GLRB-1:1	-0.966003	0.0429999	ncRNA
ENST00000625045	-0.965871	0.000332532	ncRNA
lnc-TSPAN19-2:1	-0.96555	0.0231525	ncRNA
lnc-ANGPTL2-5:1	-0.965241	0.0110253	ncRNA
lnc-MYF5-1:5	-0.964355	0.00106305	ncRNA
ENST00000482368	-0.964265	0.00144722	ncRNA
ENST00000628622	-0.963937	0.0437671	ncRNA
lnc-MFSD9-15:1	-0.963623	0.00307641	ncRNA
ENST00000447336	-0.963483	0.0174938	ncRNA
TCONS_00006544.8651	-0.96344	0.0292633	ncRNA
lnc-C4orf40-1:2	-0.963243	0.00499869	ncRNA
ENST00000425192	-0.963147	0.0435454	ncRNA
gi|571026721|ref|NR_110125.1|	-0.962895	0.0240558	ncRNA
hsa_circ_0139051	-0.962834	0.0108612	ncRNA
hsa_circ_0098004	-0.962583	0.000356637	ncRNA
lnc-LRAT-1:1	-0.962444	0.00883439	ncRNA
hsa_circ_0103740	-0.961164	0.0380859	ncRNA
lnc-ZNF730-10:1	-0.960918	0.0116888	ncRNA
hsa_circ_0121533	-0.96048	0.010652	ncRNA
lnc-POU1F1-1:1	-0.960264	0.00542896	ncRNA
TCONS_00026303.12231	-0.960184	0.00668384	ncRNA
lnc-PTPN20B-6:1	-0.960037	0.0173857	ncRNA
ENST00000411666	-0.960015	0.0124079	ncRNA
ENST00000413030	-0.959963	0.0458717	ncRNA
TCONS_00014475.8445	-0.959902	0.00593258	ncRNA
hsa-circRNA14805-4	-0.959706	0.00293915	ncRNA
hsa_circ_0107369	-0.959578	0.00993468	ncRNA
lnc-RP11-497E19.2.1-9:1	-0.959557	0.0235468	ncRNA
hsa-circRNA2024-3	-0.959116	0.00292831	ncRNA
ENST00000451415	-0.958931	0.00107706	ncRNA
lnc-AL901608.1-63:1	-0.958755	0.0449995	ncRNA
lnc-AL139008.2-3:2	-0.958461	0.000839764	ncRNA
lnc-TNK1-2:1	-0.957807	0.00135365	ncRNA
lnc-POT1-3:1	-0.957518	0.0343776	ncRNA
lnc-C10orf11-7:2	-0.957516	0.0131259	ncRNA
lnc-TMEM5-2:1	-0.957392	0.00105916	ncRNA
lnc-SEC24D-1:6	-0.957153	0.00205798	ncRNA
lnc-SH2B3-2:1	-0.956912	0.00896698	ncRNA
lnc-HIST1H1T-1:2	-0.956589	0.0402388	ncRNA
ENST00000627866	-0.956261	0.0237554	ncRNA
hsa_circ_0095802	-0.956244	0.0049966	ncRNA
gi|570359619|ref|NR_109999.1|	-0.956062	0.000572374	ncRNA
lnc-ZNF391-2:2	-0.955836	0.0493705	ncRNA
lnc-ZNF736-3:4	-0.955753	0.0103291	ncRNA
ENST00000514737	-0.955664	0.016115	ncRNA
TCONS_00012744.8054	-0.955601	0.00914838	ncRNA
hsa_circ_0135503	-0.955368	0.00527049	ncRNA
ENST00000424650	-0.955298	0.00812768	ncRNA
hsa_circ_0107817	-0.955269	0.00274524	ncRNA
lnc-TECRL-2:1	-0.954704	0.0251257	ncRNA
hsa_circ_0132238	-0.954557	0.00169892	ncRNA
TCONS_00007432.11731	-0.954314	0.00174875	ncRNA
lnc-SPOCK3-5:1	-0.954203	0.0242739	ncRNA
ENST00000420867	-0.953821	0.00156435	ncRNA
lnc-APLN-2:1	-0.953444	0.000988068	ncRNA
lnc-AL137145.1-7:1	-0.953424	0.0213661	ncRNA
lnc-GAS2-7:1	-0.953389	0.0195858	ncRNA
TCONS_00008261.6412	-0.952622	0.00582652	ncRNA
lnc-SIPA1L3-3:7	-0.952457	0.00133059	ncRNA
hsa_circ_0085341	-0.952343	0.00868181	ncRNA
lnc-ZFAT-6:1	-0.952341	0.011834	ncRNA
hsa_circ_0133142	-0.952243	0.000293167	ncRNA
lnc-HOOK1-7:7	-0.952159	0.00465124	ncRNA
lnc-KRR1-2:4	-0.951947	0.0128339	ncRNA
hsa_circ_0023011	-0.951245	0.000737625	ncRNA
ENST00000464537	-0.95108	0.000654515	ncRNA
TCONS_00024400.6194	-0.950439	0.0380093	ncRNA
hsa_circ_0126752	-0.950096	0.000554269	ncRNA
lnc-TMEM50B-2:4	-0.949558	0.000253571	ncRNA
lnc-ARHGAP1-1:1	-0.949446	0.00129724	ncRNA
lnc-UBR5-4:1	-0.949348	0.031036	ncRNA
TCONS_00013125.8259	-0.949334	0.000698938	ncRNA
ENST00000561161	-0.94925	3.97594e-06	ncRNA
lnc-GALC-11:1	-0.949032	0.0144943	ncRNA
lnc-IRF2BPL-3:1	-0.948988	0.0306949	ncRNA
lnc-CADM2-14:1	-0.948677	0.0300775	ncRNA
lnc-DCT-16:1	-0.948636	0.0095966	ncRNA
TCONS_00020820.3026	-0.948504	0.00266634	ncRNA
lnc-CNTNAP2-6:1	-0.948333	0.0342642	ncRNA
lnc-ARL4A-10:1	-0.948017	6.9835e-05	ncRNA
hsa_circ_0027631	-0.947718	0.018268	ncRNA
hsa_circ_0007124	-0.94738	0.00246638	ncRNA
lnc-CBLN1-2:2	-0.946356	0.000137271	ncRNA
TCONS_00011499.622	-0.946292	0.000441268	ncRNA
TCONS_00015934.3033	-0.945851	5.94999e-05	ncRNA
lnc-PRR15-3:1	-0.944832	0.00256405	ncRNA
ENST00000531157	-0.944782	0.00408707	ncRNA
TCONS_00003799.3847	-0.944689	0.0436162	ncRNA
lnc-CLVS2-2:6	-0.944677	0.00223067	ncRNA
hsa_circ_0094480	-0.94456	0.0159858	ncRNA
hsa_circ_0060589	-0.944375	0.00161855	ncRNA
lnc-PLGLB1-4:1	-0.944288	0.0159302	ncRNA
hsa_circ_0115208	-0.944197	0.0406183	ncRNA
lnc-CMPK2-13:10	-0.94403	0.00599052	ncRNA
lnc-C20orf7-3:2	-0.943909	0.00421081	ncRNA
lnc-ACAP2-1:1	-0.943833	0.00843067	ncRNA
hsa_circ_0029983	-0.943742	0.000571551	ncRNA
TCONS_00003346.7312	-0.943363	0.00594393	ncRNA
lnc-TBL1XR1-3:3	-0.943191	0.0318802	ncRNA
hsa-circRNA1925-2	-0.943183	0.00646426	ncRNA
lnc-TMEM242-4:1	-0.943058	0.0146895	ncRNA
hsa_circ_0114457	-0.943004	0.0324273	ncRNA
ENST00000509833	-0.942709	0.0144011	ncRNA
lnc-CHRNE-3:2	-0.942538	0.00638442	ncRNA
lnc-USP35-11:1	-0.942487	0.0223206	ncRNA
hsa_circ_0010522	-0.94198	0.0127745	ncRNA
lnc-PTPN20B-2:4	-0.94184	0.00653264	ncRNA
lnc-B3GAT2-3:2	-0.941756	0.000229049	ncRNA
lnc-AC084851.1-2:1	-0.941365	0.0398652	ncRNA
hsa_circ_0071256	-0.941187	0.0387671	ncRNA
lnc-AL158821.1-2:1	-0.941183	0.00066324	ncRNA
lnc-C10orf25-2:5	-0.941133	0.0150693	ncRNA
lnc-SI-1:3	-0.940832	0.00577866	ncRNA
lnc-IGLL1-5:1	-0.940735	0.0291284	ncRNA
lnc-OXCT1-1:8	-0.940412	0.0363495	ncRNA
gi|387527977|ref|NR_046678.1|	-0.93961	0.0335488	ncRNA
ENST00000623504.1	-0.939438	0.0135899	ncRNA
lnc-ZNF507-6:2	-0.939292	0.00127718	ncRNA
lnc-ARL4A-6:1	-0.938771	0.0373376	ncRNA
lnc-C9orf156-3:2	-0.938614	0.0101771	ncRNA
lnc-FOXQ1-6:3	-0.938027	0.00264398	ncRNA
lnc-ZNF267-4:4	-0.937962	0.0136557	ncRNA
ENST00000630388	-0.937907	0.0131495	ncRNA
TCONS_00022741.7348	-0.937858	0.0383467	ncRNA
ENST00000624655.1	-0.93775	0.00185307	ncRNA
hsa_circ_0132131	-0.937419	0.0175776	ncRNA
lnc-MARCH6-3:1	-0.937392	0.0154749	ncRNA
lnc-SERPINB3-3:1	-0.936925	0.0372367	ncRNA
TCONS_00007899.12826	-0.936863	0.0184443	ncRNA
lnc-ECE2-3:1	-0.936584	0.000389917	ncRNA
lnc-DCUN1D1-10:1	-0.936208	0.003492	ncRNA
lnc-ASB8-1:2	-0.935602	0.0330228	ncRNA
lnc-NOS2-5:4	-0.935362	0.0302108	ncRNA
ENST00000424177	-0.935133	0.0142673	ncRNA
lnc-RNASEH2B-6:1	-0.934648	0.039811	ncRNA
ENST00000511849	-0.934346	0.00967119	ncRNA
lnc-AC073416.2-10:1	-0.933989	0.0315847	ncRNA
ENST00000601572	-0.933873	0.028295	ncRNA
hsa_circ_0129236	-0.933777	0.0345673	ncRNA
lnc-ZNF804A-2:2	-0.933715	0.00108429	ncRNA
hsa-circRNA6061-11	-0.933628	0.00370185	ncRNA
ENST00000454735	-0.933608	0.00171336	ncRNA
lnc-DIRC3-1:3	-0.933167	0.00459209	ncRNA
TCONS_00021500.245	-0.932917	0.00895758	ncRNA
hsa-circRNA4395	-0.932784	0.0101423	ncRNA
lnc-GALNT14-2:1	-0.932693	0.0279873	ncRNA
lnc-TMEM132B-17:1	-0.932493	0.016576	ncRNA
ENST00000428852	-0.932488	0.0306554	ncRNA
hsa_circ_0069275	-0.932396	0.00730786	ncRNA
lnc-GSG1L-4:1	-0.932271	0.0472745	ncRNA
NONHSAT034093	-0.932178	0.00316829	ncRNA
lnc-DFNA5-2:2	-0.932006	0.00598053	ncRNA
lnc-ALDH7A1-10:1	-0.931865	0.00174457	ncRNA
ENST00000519766	-0.931534	0.00570319	ncRNA
lnc-SPIRE1-1:3	-0.931388	0.0205108	ncRNA
ENST00000397864	-0.931276	0.0310937	ncRNA
lnc-FGF1-6:1	-0.931268	0.0108068	ncRNA
ENST00000630994	-0.930716	0.0144221	ncRNA
lnc-PTPRZ1-12:1	-0.930116	0.0104661	ncRNA
lnc-PAH-2:2	-0.92984	0.0152638	ncRNA
lnc-PLXND1-4:6	-0.92977	0.0106336	ncRNA
lnc-MZT1-5:1	-0.929582	0.000642435	ncRNA
lnc-CPD-1:1	-0.929306	0.00727072	ncRNA
ENST00000468165	-0.92909	0.0131116	ncRNA
hsa_circ_0016333	-0.928918	0.0154584	ncRNA
lnc-NR1H4-2:2	-0.928303	0.0359647	ncRNA
TCONS_00021724.13625	-0.928152	0.00666697	ncRNA
ENST00000414512	-0.928069	3.92013e-05	ncRNA
lnc-CXorf64-5:1	-0.927473	0.0126836	ncRNA
lnc-CLDN24-2:3	-0.927305	0.0149571	ncRNA
ENST00000419832	-0.927143	0.0151046	ncRNA
lnc-PDE5A-3:2	-0.926832	0.0234245	ncRNA
ENST00000437673	-0.926733	0.00208267	ncRNA
lnc-STARD4-6:1	-0.926716	0.0169395	ncRNA
TCONS_00020225.6000	-0.926707	0.029743	ncRNA
hsa_circ_0137715	-0.926578	0.00798807	ncRNA
lnc-OXSM-4:1	-0.926068	0.0292437	ncRNA
lnc-ELOVL5-2:1	-0.926034	0.0288572	ncRNA
ENST00000511899	-0.926004	0.00349591	ncRNA
lnc-AC006035.2-1:6	-0.925528	0.0259247	ncRNA
hsa_circ_0126458	-0.925489	0.04911	ncRNA
ENST00000510200	-0.92527	0.000742484	ncRNA
TCONS_00021661.7102	-0.925191	0.0129114	ncRNA
ENST00000548594	-0.925154	0.0387905	ncRNA
TCONS_00015112.8948	-0.925081	0.00951261	ncRNA
lnc-KLHL31-3:1	-0.925075	0.000532636	ncRNA
hsa_circ_0139714	-0.924124	0.00891262	ncRNA
hsa_circ_0113258	-0.923878	0.0250493	ncRNA
lnc-SEMA6D-3:1	-0.923841	0.0296029	ncRNA
lnc-AADAT-2:1	-0.923393	0.00740742	ncRNA
TCONS_00008845.14022	-0.923167	0.0176729	ncRNA
ENST00000623862.1	-0.922855	0.00037709	ncRNA
lnc-GPER-2:2	-0.922617	0.00309029	ncRNA
hsa-circRNA10938	-0.922555	0.00513943	ncRNA
ENST00000415780	-0.922484	0.010117	ncRNA
ENST00000551110	-0.922388	0.0227294	ncRNA
lnc-NIPAL1-3:5	-0.922313	0.0034607	ncRNA
hsa_circ_0096888	-0.921522	0.0394828	ncRNA
lnc-DEFB127-1:1	-0.921291	0.00579264	ncRNA
lnc-ELOVL5-2:2	-0.921153	0.0315071	ncRNA
ENST00000569147	-0.920935	0.00315247	ncRNA
lnc-SSPN-6:4	-0.920839	0.0124373	ncRNA
ENST00000505326	-0.920741	0.0404257	ncRNA
hsa_circ_0119881	-0.920405	0.0251707	ncRNA
lnc-HENMT1-3:1	-0.920035	0.0250704	ncRNA
TCONS_00028318.6139	-0.920023	0.00538512	ncRNA
ENST00000597514	-0.919822	0.000256833	ncRNA
ENST00000503691	-0.919809	0.0181733	ncRNA
ENST00000505967	-0.919595	0.0160667	ncRNA
lnc-BVES-1:1	-0.919589	0.0230649	ncRNA
TCONS_00007716.11485	-0.919066	0.0063215	ncRNA
hsa_circ_0116769	-0.918914	0.022305	ncRNA
hsa_circ_0056839	-0.918742	0.000434136	ncRNA
lnc-JMJD1C-12:1	-0.918734	0.0325015	ncRNA
ENST00000564016	-0.918648	0.0225077	ncRNA
hsa_circ_0139086	-0.918622	0.0100712	ncRNA
hsa_circ_0077868	-0.918507	0.00603397	ncRNA
lnc-DIAPH3-18:1	-0.918352	0.0494878	ncRNA
ENST00000631571	-0.917416	0.0183952	ncRNA
ENST00000535200	-0.91694	0.00294912	ncRNA
lnc-TUBGCP3-4:4	-0.916552	0.0102877	ncRNA
lnc-PDE7B-3:2	-0.916361	0.00211275	ncRNA
lnc-FAM182B-8:5	-0.916249	0.0112943	ncRNA
hsa_circ_0080721	-0.915897	0.00298623	ncRNA
lnc-RP3-377D14.1.1-7:16	-0.915766	0.00970835	ncRNA
ENST00000461286	-0.915559	0.0157722	ncRNA
lnc-LPHN2-10:3	-0.915552	0.000503342	ncRNA
ENST00000534388	-0.915473	0.0118286	ncRNA
lnc-AC009336.1-9:1	-0.915147	0.0124021	ncRNA
lnc-SPATA13-3:1	-0.914993	0.00134099	ncRNA
lnc-AC016745.1-6:1	-0.914976	0.0375002	ncRNA
lnc-SCIN-2:4	-0.914855	7.41821e-06	ncRNA
hsa_circ_0101669	-0.914754	0.010284	ncRNA
ENST00000537327	-0.914537	0.0221118	ncRNA
lnc-DTWD2-3:9	-0.914127	0.0103223	ncRNA
lnc-SRPX-2:1	-0.913835	0.00217465	ncRNA
hsa_circ_0099304	-0.913788	0.00025801	ncRNA
hsa_circ_0134130	-0.913433	0.0417993	ncRNA
ENST00000622261	-0.912793	0.0381941	ncRNA
ENST00000611331	-0.912654	0.0246548	ncRNA
lnc-PROC-2:4	-0.912579	0.0130835	ncRNA
ENST00000564593	-0.912556	0.00844478	ncRNA
lnc-ZNF26-5:1	-0.912463	0.00101356	ncRNA
hsa_circ_0069968	-0.912211	0.0154898	ncRNA
lnc-DIAPH3-3:5	-0.912125	0.0248473	ncRNA
lnc-CD93-4:1	-0.911913	0.0483041	ncRNA
lnc-BMP6-16:1	-0.911763	0.0208301	ncRNA
lnc-MYB-2:2	-0.911627	0.0270295	ncRNA
lnc-ATP6V1B2-5:16	-0.91161	0.0111043	ncRNA
lnc-MKLN1-1:11	-0.910846	0.018532	ncRNA
ENST00000421020	-0.910454	0.00836628	ncRNA
lnc-CYFIP1-5:2	-0.91029	0.00640795	ncRNA
lnc-DNAJC19-1:3	-0.909922	0.00580956	ncRNA
lnc-MOCS2-2:2	-0.909576	0.00958978	ncRNA
lnc-NLGN1-1:10	-0.909086	0.00249167	ncRNA
ENST00000454626	-0.908639	0.00171995	ncRNA
lnc-TTK-3:1	-0.908348	0.00228697	ncRNA
ENST00000615955	-0.908114	0.00237307	ncRNA
lnc-ENAH-5:1	-0.907938	0.0192633	ncRNA
lnc-BAI3-1:2	-0.907821	0.0464717	ncRNA
lnc-TTC14-4:1	-0.907686	0.0333773	ncRNA
lnc-C8orf39-5:2	-0.907485	0.000248057	ncRNA
ENST00000553510	-0.907418	0.0194057	ncRNA
lnc-VAC14-1:2	-0.907323	0.00643427	ncRNA
lnc-DEFB112-2:2	-0.907036	6.37771e-05	ncRNA
ENST00000432518	-0.906667	0.00690627	ncRNA
ENST00000419779	-0.905728	0.00122854	ncRNA
hsa-circRNA6289-5	-0.905328	0.000131627	ncRNA
hsa_circ_0133210	-0.905176	0.00620698	ncRNA
hsa-circRNA770-5	-0.905167	0.0122144	ncRNA
ENST00000449984	-0.905117	0.0047208	ncRNA
hsa_circ_0052453	-0.904885	0.0311301	ncRNA
lnc-ATP5G1-2:1	-0.903876	0.00907056	ncRNA
lnc-FOXD4-3:1	-0.903061	0.0019796	ncRNA
lnc-AL590867.1-5:1	-0.902988	0.0260008	ncRNA
lnc-IFNB1-1:1	-0.901998	0.0190624	ncRNA
lnc-USP9X-8:3	-0.901951	0.00107634	ncRNA
hsa_circ_0069645	-0.901819	0.000285858	ncRNA
ENST00000613130	-0.901376	0.0337028	ncRNA
lnc-PRL-1:3	-0.900858	0.00880278	ncRNA
ENST00000628499	-0.900731	0.0129055	ncRNA
hsa-circRNA11017	-0.900289	3.69919e-05	ncRNA
hsa-circRNA10743-9	-0.900285	0.000212005	ncRNA
ENST00000412790	-0.900223	0.0372731	ncRNA
lnc-RAB40A-2:1	-0.900011	0.00264508	ncRNA
gi|652700222|ref|NR_121602.1|	-0.899576	0.00580001	ncRNA
ENST00000508885	-0.899458	0.00359221	ncRNA
hsa_circ_0137012	-0.899412	0.0117212	ncRNA
lnc-SLCO1A2-4:3	-0.899093	0.0101282	ncRNA
lnc-POTEM-2:12	-0.899085	0.030865	ncRNA
lnc-C12orf61-2:7	-0.898675	0.0349551	ncRNA
hsa_circ_0070284	-0.898115	0.00235243	ncRNA
lnc-FAM75A5-7:1	-0.897815	0.0408292	ncRNA
lnc-TMEM45A-1:1	-0.89781	0.00662722	ncRNA
lnc-FZD1-4:1	-0.89743	0.00159578	ncRNA
lnc-PHLPP2-3:1	-0.897397	0.00560845	ncRNA
hsa-circRNA13458-35	-0.89728	0.0257968	ncRNA
TCONS_00022442.4883	-0.896585	0.0314293	ncRNA
lnc-ITGA11-4:1	-0.89648	0.00918116	ncRNA
ENST00000452716	-0.896169	0.0378085	ncRNA
hsa_circ_0000113	-0.895692	0.011011	ncRNA
lnc-MS4A8B-1:8	-0.895129	0.0286442	ncRNA
hsa-circRNA15172-15	-0.895059	0.00833553	ncRNA
hsa_circ_0110216	-0.894984	0.00617634	ncRNA
hsa_circ_0123748	-0.894973	0.000929901	ncRNA
hsa_circ_0139991	-0.894673	0.0409791	ncRNA
hsa_circ_0024798	-0.894662	0.00287235	ncRNA
ENST00000431034	-0.894596	0.00154564	ncRNA
NONHSAT087336	-0.893617	0.00348692	ncRNA
lnc-HEMGN-3:1	-0.893482	0.000915776	ncRNA
TCONS_00024732.12370	-0.893427	0.000280823	ncRNA
ENST00000553095	-0.893118	0.0195465	ncRNA
hsa_circ_0002265	-0.893048	0.0219219	ncRNA
TCONS_00017619.11547	-0.892894	0.0461321	ncRNA
NONHSAT011817	-0.89288	0.000800776	ncRNA
lnc-FBN1-5:4	-0.892397	0.00165271	ncRNA
lnc-HERC6-3:1	-0.892215	0.00870059	ncRNA
ENST00000551210	-0.89213	0.00380571	ncRNA
lnc-CDK9-3:4	-0.891884	0.00783603	ncRNA
ENST00000417654	-0.891855	0.00152219	ncRNA
ENST00000476964	-0.891779	0.00783188	ncRNA
lnc-RBM46-3:1	-0.891316	0.0152487	ncRNA
lnc-MSRB2-3:1	-0.891246	0.00162632	ncRNA
TCONS_00008781.10662	-0.891119	0.036973	ncRNA
hsa_circ_0137714	-0.890695	0.00661805	ncRNA
lnc-MIP-3:1	-0.890019	0.0220687	ncRNA
hsa_circ_0129963	-0.88979	0.000576925	ncRNA
ENST00000599082	-0.889735	0.0139191	ncRNA
lnc-HNRPLL-7:1	-0.889718	0.0052666	ncRNA
hsa_circ_0123460	-0.889673	0.00384882	ncRNA
gi|60593083|ref|NR_002222.1|	-0.88961	0.00521215	ncRNA
hsa_circ_0101664	-0.889364	0.00338024	ncRNA
hsa_circ_0122769	-0.889329	0.00107648	ncRNA
lnc-TPTE-5:1	-0.889078	0.00716481	ncRNA
TCONS_00004313.6368	-0.888931	0.0465813	ncRNA
lnc-TDG-2:1	-0.888911	0.00910594	ncRNA
lnc-STEAP2-1:1	-0.888906	0.03898	ncRNA
lnc-TAF15-1:2	-0.888792	0.00910019	ncRNA
lnc-C2orf27A-1:3	-0.888195	0.00496317	ncRNA
lnc-TACR3-3:1	-0.888175	0.00656637	ncRNA
TCONS_00009425.6041	-0.88689	0.0150818	ncRNA
TCONS_00001888.854	-0.88595	0.0256174	ncRNA
gi|628601965|ref|NR_120344.1|	-0.885718	0.0461061	ncRNA
ENST00000516541	-0.885618	0.0431057	ncRNA
lnc-SYT4-6:1	-0.885557	0.00354436	ncRNA
lnc-DGCR2-2:1	-0.885504	0.00115994	ncRNA
lnc-CDY2A-2:1	-0.885405	0.0209313	ncRNA
lnc-FBXO25-5:12	-0.885177	0.000245443	ncRNA
gi|298676478|ref|NR_033777.1|	-0.88499	0.0010752	ncRNA
lnc-AC084851.1-3:1	-0.884891	0.000608638	ncRNA
lnc-NUDCD1-2:3	-0.884135	0.00698072	ncRNA
ENST00000511465	-0.884035	0.0392334	ncRNA
gi|751247089|ref|NR_130748.1|	-0.884003	0.00175305	ncRNA
ENST00000557547	-0.883921	0.0111728	ncRNA
hsa_circ_0093869	-0.883768	0.00298102	ncRNA
ENST00000467426	-0.883585	0.0290356	ncRNA
ENST00000505002	-0.883402	0.000377526	ncRNA
hsa_circ_0008624	-0.883321	0.0141842	ncRNA
hsa-circRNA10312-26	-0.8832	0.000672152	ncRNA
hsa_circ_0133621	-0.882978	0.000241543	ncRNA
lnc-C7orf49-1:1	-0.882787	0.00528706	ncRNA
lnc-NBPF11-1:1	-0.882759	0.011778	ncRNA
lnc-KLF9-1:9	-0.882565	0.0162594	ncRNA
ENST00000563467	-0.882108	0.0217519	ncRNA
hsa_circ_0077920	-0.882004	0.0233429	ncRNA
lnc-C6orf146-4:2	-0.881657	0.0099265	ncRNA
ENST00000624905.1	-0.881374	0.0267793	ncRNA
lnc-VGLL3-8:1	-0.881151	0.00732186	ncRNA
lnc-NPY2R-1:6	-0.881011	0.00362771	ncRNA
lnc-PLCXD1-4:1	-0.880814	0.0382614	ncRNA
hsa_circ_0071460	-0.880616	0.00456871	ncRNA
NONHSAT127337	-0.880548	0.00649535	ncRNA
lnc-LPHN2-9:2	-0.880078	0.0431888	ncRNA
NONHSAT090100	-0.879744	0.0229265	ncRNA
ENST00000629963	-0.879674	0.0166927	ncRNA
lnc-ZNF599-8:1	-0.87952	0.00756598	ncRNA
hsa_circ_0124696	-0.879492	0.0133992	ncRNA
hsa_circ_0101314	-0.879176	0.043284	ncRNA
lnc-PRR15-2:1	-0.879086	0.0334608	ncRNA
TCONS_00001622.12229	-0.878245	0.00421812	ncRNA
ENST00000519819	-0.87785	0.00618238	ncRNA
lnc-SEL1L2-1:4	-0.877396	0.000725386	ncRNA
ENST00000479612	-0.877106	0.0164511	ncRNA
ENST00000601335	-0.877056	0.00839304	ncRNA
ENST00000524022	-0.876699	0.0120999	ncRNA
lnc-TECRL-1:2	-0.876551	0.0174754	ncRNA
lnc-AC091435.1-6:1	-0.876459	0.0436585	ncRNA
hsa_circ_0062886	-0.876301	0.0437324	ncRNA
NONHSAT006085	-0.875843	0.000325136	ncRNA
lnc-CDC42EP4-2:1	-0.875817	0.0136171	ncRNA
ENST00000624055.1	-0.875812	0.0286391	ncRNA
lnc-ANKRD26-3:4	-0.875797	0.00231562	ncRNA
TCONS_00009910.12904	-0.875412	0.00774033	ncRNA
lnc-NDRG2-4:2	-0.875195	0.0259273	ncRNA
ENST00000622856	-0.874629	0.00456617	ncRNA
gi|336285480|ref|NR_038840.1|	-0.87462	0.015575	ncRNA
ENST00000608701	-0.874493	0.0143195	ncRNA
lnc-FGFR1OP-9:1	-0.874341	0.0285881	ncRNA
ENST00000603472	-0.874296	0.0333325	ncRNA
ENST00000414911	-0.873891	0.0157857	ncRNA
ENST00000512585	-0.87372	0.0492335	ncRNA
NONHSAT115296	-0.873641	0.012849	ncRNA
hsa_circ_0106616	-0.873575	0.0101253	ncRNA
hsa_circ_0005997	-0.873379	0.0460192	ncRNA
hsa_circ_0034337	-0.873308	0.00698712	ncRNA
hsa-circRNA11242-71	-0.872999	0.00090407	ncRNA
ENST00000567166	-0.872955	0.000207217	ncRNA
TCONS_00023588.10753	-0.872658	0.00209832	ncRNA
ENST00000454205	-0.872457	0.000462753	ncRNA
lnc-USP33-1:2	-0.872244	0.0143713	ncRNA
hsa_circ_0038822	-0.872107	0.0291315	ncRNA
hsa_circ_0136423	-0.872021	0.0135927	ncRNA
lnc-NAA50-3:1	-0.871908	0.00829094	ncRNA
lnc-LIMS3-2:5	-0.871786	0.0113314	ncRNA
lnc-FOXD4L4-3:2	-0.871502	0.00549206	ncRNA
ENST00000506206	-0.871306	0.00165783	ncRNA
lnc-MYEF2-4:8	-0.870894	0.00351366	ncRNA
hsa_circ_0114413	-0.870428	0.0104329	ncRNA
lnc-OR4C12-5:1	-0.870201	0.0139151	ncRNA
hsa-circRNA13643	-0.86982	0.00316896	ncRNA
ENST00000618734	-0.869421	0.00414288	ncRNA
hsa_circ_0034279	-0.869398	0.000221947	ncRNA
lnc-VWC2L-1:5	-0.869308	0.000273668	ncRNA
lnc-NBPF6-6:1	-0.868902	0.0117624	ncRNA
lnc-C11orf53-1:1	-0.868243	0.0232871	ncRNA
lnc-SLC7A11-3:2	-0.868056	0.00471871	ncRNA
lnc-KIF5C-1:1	-0.868029	0.0195268	ncRNA
lnc-USP13-3:1	-0.867769	0.0314094	ncRNA
hsa-circRNA6358-76	-0.867715	0.00284583	ncRNA
lnc-NRF1-2:1	-0.867692	0.00459259	ncRNA
lnc-RGPD6-1:1	-0.867536	0.0187346	ncRNA
lnc-CXADR-7:1	-0.867003	0.0359444	ncRNA
NONHSAT055382	-0.866894	0.0026336	ncRNA
hsa_circ_0094374	-0.866685	0.0151895	ncRNA
TCONS_00008989.13897	-0.866647	0.0207317	ncRNA
ENST00000427348	-0.866465	0.0228844	ncRNA
TCONS_00004036.7365	-0.866458	0.0386497	ncRNA
ENST00000582591	-0.866351	0.0294138	ncRNA
ENST00000434390	-0.866329	0.00277896	ncRNA
ENST00000447709	-0.86564	0.0396022	ncRNA
ENST00000447260	-0.865634	2.50406e-05	ncRNA
hsa_circ_0049852	-0.865565	0.00760183	ncRNA
ENST00000445976	-0.86548	0.00016955	ncRNA
ENST00000547123	-0.865371	0.00121977	ncRNA
lnc-ABCA9-5:1	-0.865204	0.0313995	ncRNA
lnc-TFEC-12:1	-0.864935	0.0128569	ncRNA
[truncated: 7,550 more rows]

## Sheet: Table S3. miRNAs in miR-modules
Table S2. miRNAs in miR-modules
miRNA	miR-moudle
hsa-miR-4728-3p	turquoise
hsa-miR-548c-5p	turquoise
hsa-miR-5001-3p	turquoise
hsa-miR-1264	blue
hsa-miR-6813-5p	turquoise
hsa-miR-3152-5p	brown
hsa-miR-130b-3p	blue
hsa-miR-3135a	turquoise
hsa-miR-3657	grey
hsa-miR-148b-3p	yellow
hsa-miR-7112-5p	yellow
kshv-miR-K12-6-3p	yellow
hsa-miR-155-5p	blue
hsa-miR-4265	turquoise
hsa-miR-192-5p	yellow
hsa-miR-3689e	turquoise
hsa-miR-6511b-5p	turquoise
hsa-miR-6761-5p	yellow
hsa-miR-7850-5p	turquoise
hsv1-miR-H6-5p	turquoise
hsa-miR-181c-5p	brown
hsa-miR-153-3p	brown
hsa-miR-3655	yellow
hsa-miR-519d-3p	turquoise
hsa-miR-6772-3p	turquoise
hsa-miR-6792-3p	turquoise
prv-miR-LLT2	turquoise
hsa-miR-4646-5p	yellow
bkv-miR-B1-5p	blue
hsa-miR-668-5p	yellow
hsa-miR-3197	turquoise
hsv1-miR-H14-5p	turquoise
hsa-miR-6775-3p	turquoise
hsa-miR-513c-3p	brown
hsa-miR-626	brown
hsa-miR-4279	turquoise
hsa-miR-6735-3p	turquoise
hsa-miR-194-3p	turquoise
hsa-miR-335-3p	blue
hsa-miR-150-3p	turquoise
hsa-miR-3929	blue
hsa-miR-5707	brown
hsa-miR-621	brown
hsa-miR-6083	yellow
hsa-miR-6720-3p	brown
hsa-miR-6849-3p	turquoise
hsa-miR-647	turquoise
hsa-miR-3121-3p	turquoise
hsa-miR-6803-3p	turquoise
hsa-miR-8052	turquoise
hsa-miR-3916	yellow
hsa-miR-6888-3p	blue
hsa-miR-548f-3p	yellow
hsv1-miR-H5-3p	turquoise
hsa-miR-8059	turquoise
hsa-miR-6766-3p	blue
hsa-miR-15a-5p	brown
hsa-miR-4691-5p	yellow
hsa-miR-615-3p	turquoise
hsa-miR-5680	blue
hsa-miR-6847-3p	blue
hsa-miR-1272	blue
kshv-miR-K12-1-3p	turquoise
hsa-miR-4735-3p	turquoise
hsa-miR-6773-3p	blue
hsa-miR-8075	yellow
hsa-miR-6765-5p	turquoise
hsa-miR-3064-3p	turquoise
hsa-miR-2682-3p	blue
hsa-miR-376c-3p	brown
hsa-miR-3152-3p	turquoise
hsa-miR-216b-3p	blue
hsa-miR-218-5p	blue
hsa-miR-6885-5p	blue
hsa-miR-656-5p	turquoise
hsa-miR-365a-5p	turquoise
hsa-miR-1297	turquoise
hsa-miR-136-5p	turquoise
hsa-miR-17-5p	turquoise
hsa-miR-3196	yellow
hsa-miR-3177-3p	turquoise
hsa-miR-550a-3p	blue
hsa-miR-3179	turquoise
hsa-miR-27a-5p	turquoise
hsa-miR-6516-3p	turquoise
hsa-miR-363-3p	turquoise
hsa-miR-515-5p	yellow
hsa-miR-526b-3p	brown
hsa-miR-4795-3p	brown
hsa-miR-3913-3p	blue
hsa-miR-4717-3p	yellow
hsa-miR-296-3p	turquoise
hsa-miR-6726-5p	yellow
hsa-miR-7159-3p	brown
hcmv-miR-UL59	brown
hsa-miR-4799-5p	brown
hsa-miR-149-5p	turquoise
hsa-miR-376a-2-5p	brown
ebv-miR-BHRF1-1	blue
hsa-miR-4638-3p	turquoise
hsa-miR-4772-3p	brown
hsa-miR-501-5p	turquoise
hsa-miR-5047	blue
hsa-miR-3194-3p	blue
hsa-miR-1273h-3p	turquoise
hsa-miR-7851-3p	turquoise
hsa-miR-4646-3p	turquoise
hsa-miR-3610	yellow
hsa-miR-3202	blue
hsa-miR-6851-5p	turquoise
hsa-miR-489-3p	turquoise
hsa-miR-1261	turquoise
hsa-miR-5579-3p	brown
hsa-miR-487b-5p	turquoise
hsa-miR-380-3p	brown
hsa-miR-4750-5p	turquoise
hsa-miR-656-3p	blue
hsa-miR-6854-3p	blue
ebv-miR-BART21-5p	brown
hsa-miR-3945	turquoise
hsa-miR-4274	turquoise
hiv1-miR-TAR-3p	blue
hsa-miR-6788-5p	turquoise
hsa-miR-5692c	brown
hsa-miR-658	yellow
hsa-miR-6072	turquoise
hsa-miR-4654	turquoise
hsa-miR-361-3p	turquoise
hsa-miR-4538	yellow
hsa-miR-5189-5p	yellow
hsa-miR-597-3p	turquoise
hsa-miR-6786-5p	blue
hsa-miR-602	yellow
hsv2-miR-H21	yellow
hsa-miR-6127	turquoise
hsa-miR-6728-3p	turquoise
hsa-miR-186-5p	brown
hsa-miR-4666b	blue
hsa-miR-6780b-3p	turquoise
hsa-miR-8060	turquoise
hsa-miR-4749-5p	turquoise
hsv2-miR-H13	turquoise
hsa-miR-216b-5p	turquoise
hsa-miR-4254	turquoise
hsa-miR-654-3p	blue
hsa-miR-450a-5p	turquoise
hsa-miR-4999-3p	brown
hsa-miR-181b-3p	turquoise
hsa-miR-187-3p	blue
hsa-miR-4496	turquoise
hsa-miR-6848-5p	turquoise
hsa-miR-6828-5p	turquoise
hsa-miR-548aa	blue
hsa-miR-5590-5p	brown
hsa-miR-129-2-3p	blue
hsa-miR-4720-3p	brown
hsa-miR-3118	blue
hsa-miR-1262	blue
hsa-miR-1914-5p	yellow
hsa-miR-138-2-3p	blue
hsv2-miR-H24	blue
hsa-miR-6812-5p	yellow
hsa-miR-4530	yellow
hsa-miR-3122	brown
hsa-miR-1273f	turquoise
kshv-miR-K12-11-3p	turquoise
hsa-miR-4661-5p	turquoise
hsa-miR-7973	blue
hsa-miR-4744	brown
hsa-miR-6873-5p	blue
hsa-miR-184	blue
hsa-miR-4801	blue
hsa-miR-6134	green
hsa-miR-373-5p	turquoise
hsa-miR-7977	turquoise
hsa-miR-4738-5p	blue
hsa-miR-4676-3p	turquoise
hsa-miR-4670-3p	blue
hsa-miR-6085	yellow
hsa-miR-506-5p	brown
hsa-miR-93-3p	turquoise
hsa-miR-4696	yellow
hsa-miR-5004-5p	blue
hsv2-miR-H20	blue
hsa-miR-200c-3p	turquoise
hsa-miR-3678-5p	turquoise
hsa-miR-4763-5p	turquoise
hsv2-miR-H11-3p	brown
hsa-miR-3689a-5p	turquoise
hsa-miR-4672	turquoise
hsa-miR-1202	yellow
hsa-miR-24-2-5p	turquoise
hsa-miR-6833-5p	turquoise
sv40-miR-S1-3p	turquoise
hsa-miR-1301-3p	turquoise
hsa-miR-6506-3p	turquoise
hsa-miR-1913	turquoise
hsa-miR-6074	blue
hsv2-miR-H23-5p	turquoise
hsa-miR-208b-5p	brown
hsa-miR-892b	turquoise
hsa-miR-6759-3p	brown
hsa-miR-548m	blue
hsa-miR-548a-5p	brown
hsa-miR-3684	brown
hsa-miR-4420	turquoise
hsa-miR-3189-3p	turquoise
hsa-miR-488-3p	turquoise
hsa-miR-4519	yellow
hsa-miR-3944-5p	turquoise
hsa-miR-874-3p	turquoise
hsa-miR-663b	turquoise
hsa-miR-6748-5p	yellow
hsa-miR-6845-5p	yellow
hsa-miR-588	brown
hsa-miR-4520-5p	turquoise
hsa-miR-128-1-5p	turquoise
hsa-miR-3675-5p	blue
hsa-miR-485-3p	turquoise
hsv1-miR-H2-5p	yellow
hsa-miR-202-3p	turquoise
hbv-miR-B8-5p	yellow
hsa-miR-3144-5p	turquoise
hsa-miR-6500-3p	turquoise
hsa-miR-3178	yellow
hsa-miR-302d-3p	blue
hsa-miR-7854-3p	blue
hsa-miR-105-5p	blue
hsa-miR-665	turquoise
hsa-miR-4742-5p	blue
hsa-miR-3117-5p	brown
hsa-miR-6744-3p	turquoise
hsa-miR-6872-3p	turquoise
hsa-miR-26b-5p	brown
hsa-miR-376b-5p	turquoise
hsa-miR-193a-5p	turquoise
hsa-miR-4510	blue
hsa-miR-301b-5p	brown
hsa-miR-4270	red
hsa-miR-3163	brown
hsa-miR-1183	yellow
hsa-miR-548ay-5p	turquoise
hsa-miR-215-3p	brown
hsa-miR-3605-3p	blue
hsa-miR-4705	brown
hsa-miR-1245b-3p	brown
hsa-miR-15a-3p	turquoise
hsa-miR-369-5p	turquoise
hsa-miR-455-3p	yellow
hcmv-miR-US33-3p	turquoise
hsa-miR-939-3p	turquoise
hsa-miR-3156-3p	blue
hsa-miR-302f	blue
hsa-miR-7852-3p	brown
hsa-miR-7158-5p	yellow
hsa-miR-1296-5p	turquoise
hsa-miR-4664-3p	turquoise
hsa-miR-33a-5p	turquoise
hsa-miR-5584-5p	blue
prv-miR-LLT9	yellow
hsa-miR-513a-3p	brown
hsa-miR-1180-5p	turquoise
hsa-miR-154-5p	blue
hsa-miR-32-3p	blue
hsa-miR-3591-5p	blue
ebv-miR-BART10-5p	turquoise
hsa-miR-1255a	yellow
hsa-miR-373-3p	turquoise
hsa-miR-4493	yellow
hsa-miR-4718	brown
hsa-miR-1178-3p	blue
hsa-miR-4787-3p	blue
hsa-miR-3666	turquoise
hsa-miR-378f	turquoise
hsa-miR-5186	blue
hbv-miR-B22-3p	yellow
hsa-miR-7846-3p	turquoise
hbv-miR-B20-3p	blue
hsa-miR-206	turquoise
hsa-miR-4689	turquoise
hsa-miR-6865-5p	turquoise
hsa-miR-766-3p	turquoise
hsa-miR-106a-5p	grey
hsa-miR-6852-5p	turquoise
hsa-miR-1306-3p	turquoise
hsa-miR-4522	blue
hsa-miR-624-3p	brown
hsa-miR-5011-5p	turquoise
hsa-miR-139-5p	yellow
hsa-miR-181a-2-3p	blue
hsa-miR-6734-5p	green
hsa-miR-8086	brown
hsa-miR-548g-5p	turquoise
hsa-miR-4759	brown
hsa-miR-6839-3p	blue
hsa-miR-4449	yellow
hsa-miR-377-3p	blue
hsa-miR-6826-3p	turquoise
hsa-miR-1295b-3p	turquoise
hsa-miR-4699-3p	blue
hsa-miR-1976	turquoise
hsa-miR-619-3p	turquoise
hsa-miR-3145-5p	blue
hsa-miR-514b-5p	blue
hsa-miR-29c-5p	blue
hsa-miR-4771	brown
hsa-miR-6846-3p	turquoise
hsa-miR-5589-5p	turquoise
hsa-miR-4670-5p	blue
hsa-miR-4716-5p	turquoise
hsa-miR-520a-3p	blue
hsa-miR-6781-3p	turquoise
iltv-miR-I7	blue
hsa-miR-149-3p	turquoise
hsa-miR-302b-3p	turquoise
hsa-miR-1289	turquoise
hsa-miR-4659a-3p	blue
hsa-miR-675-3p	turquoise
hsa-miR-2861	turquoise
hsa-miR-4419b	turquoise
hsa-miR-218-1-3p	blue
hsa-miR-518a-3p	brown
hsa-miR-107	turquoise
hsa-miR-6806-5p	yellow
hsa-miR-3687	yellow
hsa-miR-188-5p	turquoise
kshv-miR-K12-4-5p	brown
hsa-miR-622	yellow
hsa-miR-146a-5p	blue
hsa-miR-708-5p	yellow
hsa-miR-4715-3p	turquoise
hsa-miR-7111-5p	turquoise
hsa-miR-4686	turquoise
hsa-miR-4320	blue
hsa-miR-1273a	turquoise
hsa-miR-134-5p	turquoise
hsa-miR-4257	turquoise
hsa-miR-4742-3p	blue
hsa-miR-7151-3p	yellow
hsa-miR-1255b-5p	turquoise
hsa-miR-3943	turquoise
hsa-miR-145-5p	turquoise
hsa-miR-3124-3p	red
hsa-miR-503-3p	turquoise
hsa-miR-2115-3p	brown
hsa-miR-5581-3p	blue
hsa-miR-4761-5p	turquoise
hsa-miR-7856-5p	brown
hsa-miR-601	yellow
hsa-miR-581	blue
hsa-miR-1185-5p	brown
hsa-miR-549a	turquoise
hsa-miR-6793-3p	turquoise
hsa-miR-130a-5p	blue
hsa-miR-4536-3p	brown
hsa-miR-222-3p	yellow
hsa-miR-1910-5p	turquoise
hsa-miR-6874-5p	turquoise
hsa-miR-548ae-3p	blue
hsa-miR-5006-5p	yellow
hsa-miR-135b-3p	brown
hsa-miR-4477b	brown
hsa-miR-3200-5p	turquoise
hsa-miR-3937	yellow
hsa-miR-384	brown
hsa-miR-550b-2-5p	brown
hsa-miR-4261	blue
hsa-miR-4471	brown
hsa-miR-4429	turquoise
hsa-miR-6779-3p	turquoise
hsa-miR-1253	turquoise
hsa-miR-18b-5p	blue
hsa-miR-4436b-3p	turquoise
hsa-miR-3173-5p	turquoise
hsa-miR-1537-3p	brown
hsa-miR-3167	brown
hsa-miR-6834-3p	turquoise
kshv-miR-K12-9-5p	yellow
hsa-miR-744-5p	turquoise
hsa-miR-185-3p	turquoise
hsa-miR-148b-5p	brown
hsa-miR-3190-5p	turquoise
hsa-miR-5571-5p	blue
ebv-miR-BART4-5p	turquoise
hsa-miR-1233-3p	turquoise
hsa-miR-6715b-5p	turquoise
hsa-miR-4525	turquoise
hsa-miR-6511b-3p	turquoise
hsa-miR-378i	yellow
hsa-miR-3184-3p	turquoise
hsa-miR-3675-3p	blue
hsa-miR-4273	grey
hsa-miR-1914-3p	turquoise
hsa-miR-8071	blue
hsa-miR-320b	turquoise
hsa-miR-3913-5p	brown
hsa-miR-3677-5p	turquoise
hsa-miR-494-3p	brown
hsa-miR-6804-3p	turquoise
hsa-miR-1238-3p	turquoise
hsa-miR-4491	turquoise
hsa-miR-6734-3p	turquoise
hsa-miR-127-3p	turquoise
hsa-miR-98-3p	blue
hsa-miR-4535	turquoise
hsa-miR-6782-3p	turquoise
ebv-miR-BART10-3p	turquoise
hsa-miR-1267	blue
hsa-miR-320c	turquoise
hsa-miR-4524a-3p	turquoise
hsa-miR-4457	turquoise
hsa-miR-379-5p	blue
hvsa-miR-HSUR4-3p	turquoise
hsa-miR-4776-5p	turquoise
hsa-miR-4763-3p	green
hsa-miR-6866-3p	blue
hsa-miR-183-3p	brown
hsa-miR-3140-3p	turquoise
hsa-miR-4740-5p	yellow
hsa-let-7i-3p	turquoise
hsa-miR-4637	brown
hsa-miR-4323	yellow
hsa-miR-3177-5p	blue
hsa-miR-1238-5p	turquoise
hsa-miR-1284	blue
hsa-miR-4647	turquoise
hsa-miR-5089-5p	yellow
hsa-miR-7-5p	brown
hsa-miR-4734	turquoise
hsa-miR-6501-3p	blue
hcmv-miR-UL112-5p	blue
hsa-miR-3158-5p	turquoise
hsa-miR-892c-5p	brown
hsa-miR-1295b-5p	turquoise
hsa-miR-6125	yellow
hsa-miR-380-5p	yellow
iltv-miR-I3	yellow
hsa-miR-3193	turquoise
hsa-miR-568	green
hsa-miR-181a-3p	turquoise
hsa-miR-604	turquoise
hsa-miR-4271	green
hsa-miR-2355-3p	blue
hsa-miR-548av-5p	brown
hsa-miR-6853-3p	brown
hsa-miR-450b-5p	brown
hsa-miR-6792-5p	turquoise
hsa-miR-197-5p	turquoise
hsa-miR-3194-5p	turquoise
hsa-miR-6502-3p	brown
hsa-miR-34c-5p	brown
hsa-miR-3190-3p	turquoise
hsa-miR-3681-3p	blue
hsa-miR-20a-3p	brown
hsa-miR-6856-5p	turquoise
hsa-miR-648	brown
hsa-miR-4302	blue
hsa-miR-138-5p	turquoise
hsa-miR-1537-5p	turquoise
hsa-miR-5002-5p	blue
hsa-miR-190a-3p	brown
hsa-miR-6515-3p	turquoise
hsa-miR-125a-3p	turquoise
hsa-miR-3649	turquoise
hsa-miR-10a-3p	brown
hsa-miR-548ag	blue
hsv1-miR-H14-3p	yellow
hsa-miR-629-3p	turquoise
hsa-miR-7112-3p	turquoise
hsa-miR-5681b	brown
hsa-miR-615-5p	turquoise
hsa-miR-8079	turquoise
hsa-miR-525-3p	brown
ebv-miR-BART4-3p	yellow
hsa-miR-4724-5p	yellow
hsa-miR-573	turquoise
hsa-miR-641	brown
hsa-miR-6775-5p	blue
hsa-miR-548ae-5p	turquoise
hsa-miR-660-3p	turquoise
hsa-miR-640	turquoise
ebv-miR-BHRF1-2-3p	blue
hsa-miR-4272	brown
hsa-miR-6870-3p	yellow
hsa-miR-6124	green
hsa-miR-4291	brown
hsa-miR-6881-3p	blue
hsa-miR-150-5p	blue
hsa-miR-4775	blue
hsa-miR-7107-5p	turquoise
hsa-miR-6787-3p	turquoise
hsa-miR-136-3p	brown
hsa-miR-5096	turquoise
hsa-miR-320d	blue
hsa-miR-6513-5p	blue
hsa-miR-4469	blue
hsa-miR-500b-5p	turquoise
hsa-miR-1270	turquoise
hsa-miR-423-3p	turquoise
hsa-miR-8064	yellow
hsa-miR-4761-3p	brown
hsa-miR-3148	turquoise
hsa-miR-3690	turquoise
hsa-miR-4666a-3p	yellow
hsa-miR-3188	turquoise
hsa-miR-548f-5p	brown
hsa-miR-6730-3p	turquoise
ebv-miR-BART22	brown
prv-miR-LLT10a	turquoise
hsa-miR-3160-3p	blue
hsa-miR-744-3p	blue
hsa-miR-3173-3p	turquoise
hsa-miR-6810-3p	turquoise
hsa-miR-498	brown
hsa-miR-376a-3p	blue
sv40-miR-S1-5p	turquoise
hsa-miR-4700-3p	turquoise
hsa-miR-6068	turquoise
hsa-miR-4482-5p	blue
hsa-miR-1277-3p	brown
hsa-miR-4436b-5p	turquoise
hsa-miR-215-5p	blue
hsa-miR-4780	green
hsa-miR-514b-3p	turquoise
hsa-miR-4317	turquoise
hsa-miR-7109-5p	yellow
hsa-miR-3925-3p	blue
hsa-miR-1-3p	yellow
hsa-miR-3132	turquoise
hsa-miR-4260	turquoise
hsa-miR-4793-3p	turquoise
kshv-miR-K12-9-3p	brown
hsa-miR-548l	brown
hsa-miR-297	turquoise
hsa-miR-624-5p	brown
hsa-miR-3138	yellow
hsa-miR-5586-3p	brown
hsa-miR-550a-5p	yellow
hsa-miR-6757-3p	blue
hsa-miR-455-5p	blue
hsa-miR-4793-5p	blue
hsa-miR-421	brown
hsa-miR-613	blue
hsa-miR-3688-3p	grey
hsa-miR-548ab	turquoise
hsa-miR-30a-3p	blue
hsa-miR-520b	turquoise
hsa-miR-7108-5p	turquoise
hsa-miR-3944-3p	turquoise
hsa-miR-514a-5p	brown
hsa-miR-1185-2-3p	brown
ebv-miR-BART5-5p	blue
hsa-miR-34b-3p	blue
hsa-miR-6084	blue
hsa-miR-6088	turquoise
hsa-miR-4769-5p	turquoise
hsa-miR-3917	turquoise
hsa-miR-1538	turquoise
hsa-miR-3171	yellow
hsa-miR-550a-3-5p	turquoise
hsv2-miR-H6-5p	brown
hsa-miR-3176	turquoise
hsa-miR-3924	blue
hsa-miR-4266	brown
hsa-miR-8066	brown
hsa-miR-4774-3p	turquoise
hsa-miR-3159	turquoise
hsa-miR-3910	blue
hsa-miR-6731-3p	turquoise
iltv-miR-I5-3p	blue
hsa-miR-6789-5p	yellow
hsv2-miR-H4-3p	blue
hsa-miR-4728-5p	turquoise
hsa-miR-3691-3p	turquoise
hsa-miR-3158-3p	turquoise
hsa-miR-4710	yellow
hsa-miR-4521	turquoise
hsa-miR-6816-3p	turquoise
hsa-miR-4755-5p	turquoise
hsa-miR-3120-3p	yellow
ebv-miR-BART13-5p	yellow
hsa-miR-7157-3p	blue
hsa-miR-7113-5p	yellow
hsa-miR-4328	turquoise
hsa-miR-1301-5p	turquoise
hsa-miR-518d-3p	brown
hsa-miR-4539	yellow
hsa-miR-6882-3p	turquoise
hsa-miR-7157-5p	blue
hsa-miR-4473	blue
hsa-miR-203b-5p	brown
hsa-miR-4757-5p	turquoise
hsa-miR-6769b-3p	turquoise
hsa-miR-572	blue
hsa-miR-7155-5p	turquoise
ebv-miR-BART6-5p	brown
hsa-miR-3170	turquoise
hsa-miR-1265	blue
hsa-miR-4516	green
hsa-miR-3920	brown
hsa-miR-4494	turquoise
kshv-miR-K12-12-5p	turquoise
hsa-miR-6080	brown
hsa-miR-548az-5p	turquoise
hsa-miR-590-5p	brown
hsa-miR-299-5p	blue
hsa-miR-3908	blue
hsa-miR-664a-5p	blue
hsa-miR-212-3p	brown
hsa-miR-7111-3p	turquoise
hsa-miR-6871-3p	yellow
hsa-miR-6732-3p	turquoise
hsa-miR-642a-3p	yellow
hsa-miR-3934-3p	turquoise
hsa-miR-542-5p	brown
hsa-miR-4799-3p	brown
hsa-miR-6784-5p	turquoise
kshv-miR-K12-12-3p	turquoise
hsa-miR-193b-5p	turquoise
mcv-miR-M1-3p	blue
hsa-miR-329-5p	blue
hsa-miR-6766-5p	red
hsa-miR-4768-5p	yellow
hsa-miR-4662b	brown
hsa-miR-1245b-5p	brown
hsa-miR-4729	brown
hsa-miR-3940-3p	turquoise
hsa-miR-20b-3p	blue
hsa-miR-6806-3p	brown
hsa-miR-23b-3p	turquoise
hsa-miR-4722-3p	turquoise
hsa-miR-6726-3p	turquoise
hsa-miR-16-5p	brown
hsa-miR-1296-3p	green
hsa-miR-6737-5p	turquoise
iltv-miR-I4	brown
hsa-miR-585-5p	turquoise
hsa-miR-548au-3p	turquoise
hsa-miR-642a-5p	blue
hsa-miR-484	turquoise
ebv-miR-BART3-3p	yellow
hbv-miR-B3RC-5p	turquoise
hsa-miR-639	turquoise
hsa-miR-6776-5p	yellow
hsa-miR-3142	yellow
hsa-miR-3938	brown
hsa-miR-6802-3p	turquoise
hsa-miR-125b-2-3p	turquoise
hsa-miR-3689c	turquoise
hsa-miR-4797-3p	turquoise
hsa-miR-1246	blue
hsa-miR-376b-3p	brown
hsa-miR-593-3p	yellow
hsa-miR-3648	yellow
hsa-miR-548x-5p	turquoise
hsa-miR-526a	turquoise
hsa-miR-4684-3p	turquoise
hsa-miR-548al	brown
hsa-miR-423-5p	yellow
hsa-miR-6841-3p	turquoise
hsa-miR-374c-5p	blue
hsa-miR-6129	green
hsa-miR-940	turquoise
hsa-miR-4731-5p	green
hsa-miR-653-5p	brown
hhv6b-miR-Ro6-4-3p	brown
hsa-miR-497-3p	brown
hsa-miR-6764-3p	blue
hsa-miR-219a-1-3p	yellow
hsa-miR-1471	turquoise
ebv-miR-BART8-5p	brown
hsa-miR-2467-3p	turquoise
hsa-miR-4474-3p	yellow
iltv-miR-I6-3p	yellow
hsa-miR-6877-3p	turquoise
hsa-miR-98-5p	turquoise
hsa-miR-489-5p	yellow
hsa-miR-519e-3p	turquoise
hsa-miR-1260a	turquoise
hsa-miR-548ay-3p	blue
hsa-miR-3136-3p	turquoise
hsa-miR-26a-5p	brown
hsa-miR-7702	blue
hsa-miR-4760-3p	blue
hsa-miR-6507-5p	blue
hsa-miR-578	blue
hsa-miR-2054	brown
hsa-miR-4758-3p	turquoise
hsa-miR-4694-3p	blue
hsa-miR-17-3p	brown
hsa-miR-2467-5p	turquoise
hsa-miR-659-3p	yellow
hsa-miR-555	brown
hsa-miR-1305	turquoise
hsa-miR-4785	turquoise
hsa-miR-527	blue
hsa-miR-30b-5p	blue
hsa-miR-6783-3p	turquoise
hcmv-miR-US25-2-5p	turquoise
hsa-miR-921	turquoise
hsa-miR-1269b	yellow
ebv-miR-BART18-3p	blue
hsa-miR-518f-3p	brown
hsa-miR-6824-3p	turquoise
hsa-miR-3921	blue
hsa-miR-454-3p	blue
hsa-miR-4671-3p	blue
hsa-miR-145-3p	brown
hsa-miR-4746-5p	turquoise
hsa-miR-4684-5p	blue
hsa-miR-1915-3p	yellow
hsa-miR-106a-3p	turquoise
hsa-miR-1827	blue
hsa-miR-3682-5p	turquoise
hsa-miR-548ah-3p	blue
hsa-miR-3614-5p	turquoise
hsa-miR-133a-3p	turquoise
hsa-miR-16-1-3p	turquoise
hsa-miR-4778-3p	turquoise
hsa-miR-942-5p	blue
hsa-miR-4436a	yellow
hsa-miR-4303	yellow
hsa-miR-495-3p	yellow
hsa-miR-4482-3p	turquoise
hsa-miR-3153	turquoise
hsa-miR-494-5p	blue
hsa-miR-1825	turquoise
hsa-miR-4466	yellow
hsa-miR-4764-3p	blue
ebv-miR-BHRF1-3	yellow
hsa-miR-1470	blue
hsa-miR-548o-3p	turquoise
hsa-miR-611	brown
hsa-miR-4290	turquoise
hsa-miR-4711-3p	blue
hsa-miR-6871-5p	grey
hsa-miR-4691-3p	turquoise
hhv6b-miR-Ro6-1-5p	turquoise
hsa-miR-502-3p	turquoise
kshv-miR-K12-4-3p	brown
hsv2-miR-H11-5p	brown
hsa-miR-1243	brown
hsa-let-7c-3p	blue
hsa-miR-4788	turquoise
hsa-miR-224-5p	blue
hsa-miR-5701	blue
hsa-miR-4438	blue
hsa-miR-5007-5p	turquoise
hsa-miR-30b-3p	turquoise
hsa-let-7f-5p	turquoise
hsa-miR-6762-5p	yellow
hsa-miR-371a-3p	turquoise
hsa-miR-3691-5p	brown
kshv-miR-K12-10a-3p	turquoise
hcmv-miR-US29-3p	turquoise
hsa-miR-6882-5p	brown
hsa-miR-8089	turquoise
hcmv-miR-US22-3p	blue
hsa-miR-4431	yellow
hsa-miR-23c	turquoise
hsa-miR-4753-3p	blue
hsa-miR-8076	brown
hsa-miR-6749-3p	turquoise
hsa-miR-5702	yellow
hsa-miR-548x-3p	brown
hsa-miR-4445-3p	blue
hsa-miR-519c-3p	brown
hsa-miR-1266-5p	turquoise
hsa-miR-1252-5p	brown
hsv1-miR-H3-3p	turquoise
hsa-miR-20b-5p	turquoise
hsa-miR-1224-5p	yellow
hsa-miR-4309	blue
hsa-miR-493-3p	turquoise
hsa-miR-3662	turquoise
hsa-miR-4693-3p	brown
hsa-miR-6856-3p	turquoise
hsa-miR-6802-5p	turquoise
hsa-miR-4727-3p	turquoise
hsa-miR-548ai	brown
hsa-miR-4747-3p	turquoise
hsa-miR-377-5p	turquoise
hsa-miR-5690	brown
hsa-miR-1302	blue
hsa-miR-8056	brown
hsa-miR-7156-5p	turquoise
hsa-miR-711	turquoise
hsa-miR-3912-3p	brown
hsa-miR-605-5p	turquoise
hsa-miR-708-3p	turquoise
hsa-miR-632	turquoise
hsa-miR-4797-5p	turquoise
hsa-miR-147b	yellow
hsa-miR-4698	yellow
hsa-miR-7110-3p	turquoise
hsa-miR-6500-5p	turquoise
hsa-miR-1236-3p	turquoise
hsa-miR-34b-5p	blue
hsa-miR-548s	brown
hsa-miR-891a-5p	blue
hsa-miR-4756-3p	blue
hsa-miR-4802-3p	blue
hsa-miR-592	blue
hsa-miR-135a-3p	turquoise
hsa-miR-933	turquoise
hsa-miR-4267	turquoise
hsa-let-7b-3p	turquoise
kshv-miR-K12-3-3p	yellow
hsa-miR-6763-3p	turquoise
ebv-miR-BART13-3p	turquoise
hsa-miR-4662a-5p	blue
hsa-miR-3117-3p	brown
hsa-miR-6883-5p	yellow
hsa-miR-6818-5p	turquoise
hsa-miR-636	blue
hsa-miR-6739-3p	blue
hsa-miR-3668	brown
hsa-miR-3914	blue
hcmv-miR-US25-1-3p	turquoise
hsa-miR-20a-5p	brown
hsa-miR-1269a	yellow
hsa-miR-3619-3p	turquoise
hsa-miR-4650-3p	brown
hsa-miR-551b-3p	brown
hsa-miR-3115	brown
hsa-miR-6786-3p	red
hsa-miR-378g	yellow
hsa-miR-888-3p	brown
hsa-miR-3928-3p	yellow
hsa-miR-3667-5p	blue
hsa-miR-5706	brown
hsa-miR-7110-5p	turquoise
hsa-miR-655-3p	brown
hsa-miR-323a-3p	brown
hsa-miR-4687-5p	turquoise
hsa-miR-5694	turquoise
hsa-miR-4740-3p	turquoise
hsa-miR-6817-5p	turquoise
hsa-miR-6821-3p	brown
hsa-miR-5191	blue
hsa-miR-522-3p	turquoise
hsa-miR-152-3p	turquoise
hsa-miR-591	brown
hsa-miR-603	blue
hsa-miR-3187-5p	yellow
hsa-miR-2115-5p	green
hsa-miR-383-3p	blue
hsa-miR-548aj-5p	turquoise
hsa-miR-2392	yellow
hsa-miR-6721-5p	yellow
hsa-miR-518c-5p	yellow
hsa-miR-144-3p	brown
hsa-miR-664b-5p	yellow
hsa-miR-2114-5p	turquoise
hsa-miR-378j	turquoise
hsa-miR-6777-5p	turquoise
hsa-miR-425-3p	turquoise
hsa-miR-1257	brown
hsa-miR-3150a-3p	brown
hsa-miR-4768-3p	turquoise
hsa-miR-593-5p	turquoise
hsa-miR-490-5p	blue
hsa-miR-4652-5p	brown
hsa-miR-3125	turquoise
hsa-miR-96-5p	turquoise
hsa-miR-629-5p	blue
hsa-miR-655-5p	turquoise
hsa-miR-4709-5p	blue
kshv-miR-K12-7-5p	brown
hsa-miR-532-5p	turquoise
hsa-miR-6854-5p	grey
hsa-miR-4701-3p	turquoise
jcv-miR-J1-3p	turquoise
hsa-miR-3191-5p	blue
hsa-miR-8083	turquoise
hsa-miR-3664-3p	blue
hsa-miR-1286	turquoise
hsa-miR-6739-5p	blue
hsa-miR-6770-3p	blue
hsa-miR-6757-5p	turquoise
hsa-miR-6845-3p	turquoise
hsa-miR-4643	blue
hsa-miR-449c-3p	turquoise
hsa-miR-505-5p	turquoise
hsa-miR-761	turquoise
hsa-miR-7853-5p	brown
hsa-miR-3124-5p	brown
hsa-miR-3977	brown
prv-miR-LLT8	turquoise
hsa-miR-3935	turquoise
hsa-miR-4779	brown
hsa-miR-6767-3p	turquoise
hsa-miR-6754-5p	yellow
hsa-miR-6831-3p	blue
hsa-miR-191-3p	yellow
hsa-miR-4439	blue
hsa-miR-3186-5p	turquoise
hsa-miR-4774-5p	brown
hsa-miR-21-3p	turquoise
hbv-miR-B20-5p	yellow
hsa-miR-3133	blue
hsa-miR-509-5p	blue
hsa-miR-122-3p	blue
hsa-miR-144-5p	yellow
bkv-miR-B1-3p	turquoise
hsa-miR-7156-3p	turquoise
hsa-miR-3942-3p	brown
hsa-miR-199b-3p	brown
hsa-miR-6722-5p	turquoise
hsa-miR-887-5p	brown
ebv-miR-BART2-5p	blue
hsv1-miR-H26	turquoise
hsa-miR-3185	yellow
hsa-miR-30c-1-3p	turquoise
hsv1-miR-H15	turquoise
hsa-miR-500b-3p	yellow
hsa-miR-3150b-5p	turquoise
hsa-miR-516a-3p	turquoise
hsa-miR-4749-3p	turquoise
hsa-miR-19a-5p	blue
hsa-miR-4450	green
hsa-miR-762	yellow
hsa-miR-492	turquoise
hsa-miR-376a-5p	turquoise
hsa-miR-7848-3p	yellow
hsa-miR-5195-3p	turquoise
hsa-miR-548k	brown
hsa-miR-6780a-3p	blue
hsa-miR-4427	brown
hsa-miR-154-3p	turquoise
hsa-miR-6741-3p	turquoise
hsa-miR-623	turquoise
hsa-miR-4713-3p	turquoise
hsa-miR-18b-3p	turquoise
hsa-miR-92b-5p	yellow
hsa-miR-1323	yellow
hsa-miR-137	yellow
hsa-miR-4726-5p	turquoise
ebv-miR-BART21-3p	blue
hsa-miR-548ak	turquoise
hsa-miR-3615	brown
hsa-miR-6731-5p	turquoise
hsa-miR-195-5p	blue
hsa-miR-3609	brown
hsa-miR-617	turquoise
hsa-miR-140-5p	turquoise
hsa-miR-643	turquoise
ebv-miR-BART17-3p	turquoise
hsa-miR-378a-5p	brown
hsa-miR-379-3p	brown
hsa-miR-29b-1-5p	blue
hsa-miR-942-3p	blue
hsa-miR-3674	turquoise
hsa-miR-3713	grey
hsa-miR-627-5p	blue
hsa-miR-4479	brown
hsa-miR-378h	turquoise
hsv2-miR-H19	brown
hsa-miR-4447	turquoise
hsa-miR-151b	turquoise
hsa-miR-7152-5p	turquoise
hsa-miR-8067	turquoise
hsa-miR-4464	turquoise
hsa-miR-412-3p	blue
hsa-miR-1180-3p	turquoise
hsa-miR-3689b-3p	turquoise
hsa-miR-6738-3p	turquoise
hsa-miR-8078	turquoise
hsa-miR-7162-3p	turquoise
hsa-miR-4748	turquoise
hsa-miR-6504-3p	turquoise
hsa-miR-148a-3p	grey
hsa-miR-5587-3p	turquoise
hcmv-miR-US22-5p	blue
hsa-miR-520h	brown
hsa-miR-6868-3p	turquoise
hsa-miR-3714	turquoise
hsa-miR-5580-3p	turquoise
hsa-miR-8088	brown
ebv-miR-BART2-3p	blue
hsa-miR-8085	turquoise
hsa-miR-7515	turquoise
hsa-miR-6862-5p	turquoise
hsa-miR-6859-3p	brown
hsa-miR-1290	blue
hsa-miR-6133	blue
hsa-miR-409-3p	blue
hsa-miR-6859-5p	yellow
hsa-miR-6803-5p	turquoise
hsa-miR-664a-3p	blue
hsa-miR-4432	turquoise
hsa-miR-6879-5p	turquoise
hsa-miR-193b-3p	blue
hsa-miR-4681	yellow
hsa-miR-30c-5p	blue
hsa-miR-5584-3p	blue
hsa-miR-125b-1-3p	blue
hsa-miR-4784	turquoise
hsa-miR-4786-5p	yellow
hsa-miR-1468-5p	blue
kshv-miR-K12-2-5p	brown
hsa-miR-3650	turquoise
hsa-miR-2278	turquoise
hsa-miR-8082	turquoise
hsa-miR-1182	turquoise
hsa-miR-6791-5p	turquoise
hsa-miR-4731-3p	turquoise
hsa-miR-518e-3p	brown
hsa-miR-4791	brown
hsa-miR-4293	turquoise
hsa-miR-1250-5p	turquoise
hsa-miR-382-5p	turquoise
hsa-miR-548d-5p	turquoise
hsa-miR-6861-5p	yellow
hsa-miR-203a-5p	brown
hsa-miR-888-5p	blue
hsa-miR-6788-3p	turquoise
hsa-miR-4470	turquoise
hsa-miR-3658	blue
hsa-miR-30d-5p	brown
hsa-miR-7106-5p	turquoise
hsa-miR-6079	turquoise
hsa-miR-155-3p	blue
hsa-miR-544b	turquoise
hsa-miR-410-5p	blue
hsa-miR-5196-5p	turquoise
hsa-miR-6748-3p	turquoise
hsa-miR-6880-3p	turquoise
hsa-miR-637	turquoise
hsa-miR-6499-3p	turquoise
hsa-miR-6893-5p	turquoise
hsa-miR-223-3p	turquoise
hsa-miR-487a-5p	blue
hsa-miR-302a-3p	brown
hsa-miR-1275	yellow
hsa-miR-9500	brown
hsa-miR-5693	blue
hsa-miR-5196-3p	turquoise
hsa-miR-23b-5p	turquoise
hsa-miR-3974	brown
hsa-miR-6765-3p	turquoise
hsa-miR-6769a-5p	yellow
hsa-miR-6872-5p	turquoise
hsa-miR-6822-5p	yellow
hsa-miR-4531	turquoise
hsa-miR-6876-5p	turquoise
hsa-miR-6889-3p	turquoise
hsa-miR-3939	turquoise
hsa-miR-4269	yellow
hsa-miR-4722-5p	yellow
hsa-miR-4451	yellow
hsa-let-7g-3p	turquoise
hsa-miR-4715-5p	turquoise
hsa-miR-4758-5p	yellow
hsa-miR-1298-3p	turquoise
hsa-miR-487b-3p	blue
hsa-miR-383-5p	turquoise
hsa-miR-3156-5p	blue
hsa-miR-433-5p	blue
hsa-miR-4313	turquoise
hsa-miR-4478	yellow
hsa-miR-6728-5p	turquoise
hsa-miR-4678	brown
hsa-miR-545-3p	turquoise
hsa-miR-4663	turquoise
hsa-miR-6828-3p	blue
hsa-miR-6797-3p	turquoise
hsa-miR-6835-5p	turquoise
hsa-miR-4263	brown
ebv-miR-BART19-5p	blue
hsa-miR-27b-3p	blue
hsa-miR-4786-3p	yellow
hsa-miR-4699-5p	blue
hsa-miR-4316	yellow
hsv1-miR-H7-5p	brown
hsa-miR-6782-5p	green
hsa-miR-431-3p	blue
hsa-miR-4435	yellow
hsa-miR-3976	brown
hbv-miR-B14RC-3p	green
hsa-miR-511-3p	blue
hsa-miR-130a-3p	blue
hsa-miR-4634	brown
hsa-miR-6858-5p	yellow
hsa-miR-432-5p	turquoise
hsa-miR-4725-5p	turquoise
hsa-miR-3065-5p	blue
hsa-miR-4461	turquoise
ebv-miR-BART12	turquoise
hsa-miR-6504-5p	turquoise
hsa-miR-3182	brown
hsa-miR-3973	blue
hbv-miR-B8-3p	turquoise
hsa-miR-5091	turquoise
hsa-miR-127-5p	brown
hsa-miR-6893-3p	turquoise
kshv-miR-K12-3-5p	yellow
hsa-miR-6787-5p	turquoise
hsa-miR-6807-3p	turquoise
hsa-miR-4513	turquoise
hsa-miR-3665	yellow
hsa-miR-600	blue
hsa-miR-6716-5p	yellow
prv-miR-LLT4	yellow
hsa-miR-598-5p	yellow
hsa-miR-128-3p	turquoise
hsa-miR-200a-5p	turquoise
hsa-miR-378b	turquoise
hsa-miR-4452	brown
hbv-miR-B3RC-3p	blue
hsa-miR-3161	blue
hsa-miR-6869-5p	yellow
hsa-miR-4697-5p	turquoise
hsa-miR-6511a-5p	turquoise
hsa-miR-6745	turquoise
hsa-miR-18a-5p	brown
hsa-miR-548ad-5p	turquoise
hsa-miR-378c	turquoise
hsa-miR-4695-5p	turquoise
hsa-miR-4739	yellow
hsa-miR-3683	yellow
hsa-miR-518a-5p	blue
hsa-miR-4658	turquoise
hsa-miR-595	turquoise
hsa-miR-718	turquoise
hsa-miR-609	blue
hsa-miR-142-5p	brown
hsa-miR-4329	blue
hsa-miR-6724-5p	yellow
ebv-miR-BART17-5p	turquoise
hsa-miR-584-5p	yellow
hsa-miR-3667-3p	blue
hsa-miR-6785-3p	turquoise
hsa-miR-579-5p	turquoise
hsa-miR-4251	brown
hsa-miR-6717-5p	turquoise
hsa-miR-3960	yellow
hsa-miR-6761-3p	turquoise
hsa-miR-1288-5p	blue
hsa-miR-4736	yellow
hsa-miR-6514-5p	turquoise
hsa-miR-509-3p	turquoise
hsa-miR-331-3p	turquoise
hsa-miR-4442	turquoise
hsa-miR-3689b-5p	turquoise
hsa-miR-4657	turquoise
hsa-miR-4703-5p	brown
hsa-miR-638	brown
ebv-miR-BART11-3p	turquoise
hsa-miR-6752-5p	turquoise
hsa-miR-8077	turquoise
hsa-miR-3618	brown
hsa-miR-4714-5p	brown
hsa-miR-934	turquoise
hsa-miR-1256	turquoise
hsa-miR-6770-5p	brown
hsa-miR-4687-3p	turquoise
hsa-miR-4804-5p	turquoise
hsa-miR-26b-3p	blue
hsa-miR-8069	yellow
hsa-miR-3692-3p	yellow
hsa-miR-6884-5p	yellow
hsa-miR-6876-3p	turquoise
ebv-miR-BART20-5p	turquoise
jcv-miR-J1-5p	blue
hsa-miR-4264	blue
hsv2-miR-H25	yellow
hsa-miR-4509	turquoise
hsa-miR-654-5p	turquoise
hvsa-miR-HSUR5-5p	blue
hsa-miR-3670	turquoise
hsa-miR-6862-3p	turquoise
hsa-miR-3677-3p	turquoise
hsa-miR-92b-3p	turquoise
hsa-miR-7114-5p	turquoise
hsa-miR-3150a-5p	turquoise
hsa-miR-4709-3p	turquoise
hsa-miR-181b-2-3p	brown
hsa-miR-6864-5p	turquoise
hsa-miR-424-5p	blue
hsa-miR-635	turquoise
hsa-miR-4747-5p	turquoise
hsa-miR-1307-5p	turquoise
hsa-miR-6801-3p	turquoise
hsa-miR-548e-3p	turquoise
hsa-miR-4282	brown
hsa-miR-548d-3p	blue
hsa-miR-520d-3p	blue
hsa-miR-525-5p	turquoise
hsa-miR-548j-5p	turquoise
hsa-miR-1181	blue
hsa-miR-328-3p	turquoise
hsa-miR-520g-3p	brown
hsa-miR-3147	turquoise
hsa-miR-517b-3p	grey
hsa-miR-4276	turquoise
hsa-miR-518d-5p	brown
hsa-miR-4675	turquoise
hsa-miR-1909-3p	yellow
hsa-miR-4448	brown
hsa-miR-6785-5p	turquoise
hsa-miR-4433b-3p	turquoise
hsa-miR-6503-3p	brown
hsa-miR-1278	brown
prv-miR-LLT5	turquoise
hsa-miR-548u	brown
ebv-miR-BART18-5p	yellow
hsa-miR-4321	blue
hsa-miR-558	turquoise
hsa-miR-1250-3p	blue
hsa-miR-6719-3p	turquoise
hsa-miR-6796-5p	yellow
hsa-miR-7114-3p	turquoise
hsa-miR-1227-3p	turquoise
hsa-miR-193a-3p	turquoise
hsa-miR-501-3p	brown
hcmv-miR-UL36-5p	blue
iltv-miR-I6-5p	turquoise
ebv-miR-BART20-3p	yellow
hsa-miR-576-5p	blue
hsa-miR-3622a-3p	turquoise
kshv-miR-K12-11-5p	turquoise
hsa-miR-663a	turquoise
hsa-miR-182-3p	brown
hsa-miR-1273d	yellow
hbv-miR-B26-5p	turquoise
hsa-miR-519a-3p	turquoise
hvsa-miR-HSUR4-5p	turquoise
hsa-miR-371b-3p	turquoise
hsa-miR-6819-3p	turquoise
hsa-miR-6499-5p	brown
hsa-miR-497-5p	turquoise
ebv-miR-BART14-3p	brown
hsa-miR-5006-3p	blue
hsa-miR-6077	turquoise
hsa-miR-510-3p	brown
hsa-miR-885-3p	turquoise
hsa-miR-7155-3p	turquoise
iltv-miR-I1-5p	blue
hsa-miR-4465	turquoise
hsa-miR-3134	brown
hsa-miR-6069	turquoise
hsa-miR-4668-3p	brown
hsa-miR-6720-5p	turquoise
hsa-miR-4285	blue
hsv1-miR-H7-3p	blue
hsa-miR-4307	blue
hsa-miR-8054	blue
hsa-miR-330-3p	yellow
hsa-miR-4802-5p	turquoise
hsa-miR-4683	blue
hsa-miR-372-3p	brown
hsa-miR-1263	brown
hsa-miR-4735-5p	brown
hsa-miR-616-5p	blue
hsa-miR-6822-3p	turquoise
hsa-miR-1469	green
hsa-miR-628-3p	turquoise
hsa-miR-548az-3p	brown
hsa-miR-3146	brown
hsa-miR-4750-3p	turquoise
hsa-miR-512-5p	turquoise
hsa-miR-491-5p	turquoise
hsa-miR-5579-5p	brown
hsa-miR-7-2-3p	blue
hsa-miR-100-3p	brown
hsa-miR-504-5p	turquoise
hsa-miR-1276	yellow
hsa-miR-4673	turquoise
hcmv-miR-US5-2-5p	blue
hsa-miR-517c-3p	grey
hsa-miR-5009-5p	blue
hsa-miR-371b-5p	turquoise
hsa-miR-128-2-5p	brown
hcmv-miR-UL22A-5p	yellow
hsa-miR-6852-3p	turquoise
hsa-miR-132-5p	blue
hsa-miR-587	brown
hsa-miR-5692b	yellow
hsa-miR-199a-5p	brown
hsa-miR-3160-5p	turquoise
hsa-miR-101-3p	brown
hsa-miR-219a-2-3p	turquoise
hsa-miR-561-3p	brown
hsa-miR-891a-3p	blue
hsa-miR-99b-5p	brown
hsa-miR-6887-3p	turquoise
hsa-miR-3940-5p	yellow
hsa-miR-4664-5p	yellow
hsa-miR-483-3p	turquoise
hsa-let-7a-2-3p	turquoise
hsa-miR-649	turquoise
hsa-miR-378d	turquoise
hsa-miR-563	turquoise
hsa-miR-5585-5p	yellow
hbv-miR-B21RC-5p	yellow
hsa-miR-4782-3p	brown
hsa-miR-4497	yellow
hsa-miR-133b	blue
hsa-miR-95-3p	blue
hsa-miR-124-5p	brown
hsa-miR-3150b-3p	turquoise
hsa-miR-3918	turquoise
hsa-miR-3672	brown
hsa-miR-7843-5p	yellow
prv-miR-LLT11a	turquoise
hsa-miR-3157-5p	turquoise
hcmv-miR-US4-3p	turquoise
hsa-miR-3140-5p	brown
hsa-miR-202-5p	brown
hsa-miR-3681-5p	turquoise
hsa-miR-559	blue
hsa-miR-3139	brown
hsa-miR-4325	turquoise
hsa-miR-548g-3p	brown
hsa-miR-4467	yellow
hsa-miR-4655-5p	turquoise
hsa-miR-196b-3p	turquoise
hsa-miR-5583-3p	brown
hvsa-miR-HSUR2-3p	yellow
hsa-miR-6779-5p	yellow
hsa-miR-4680-5p	turquoise
hsa-miR-135a-5p	blue
hsv1-miR-H13	turquoise
hsa-miR-4692	turquoise
hsa-miR-5586-5p	brown
hsa-miR-6883-3p	turquoise
hsa-miR-29a-3p	brown
hsa-miR-1-5p	blue
hsa-miR-7161-3p	yellow
hsa-miR-509-3-5p	brown
hsa-miR-15b-3p	blue
hsa-miR-374b-3p	turquoise
hsa-miR-670-3p	brown
hsa-miR-4277	turquoise
hsa-miR-4480	brown
prv-miR-LLT6	turquoise
hsa-miR-5087	turquoise
ebv-miR-BART1-5p	turquoise
hsa-miR-151a-5p	turquoise
hsa-miR-557	turquoise
hsa-miR-6827-5p	yellow
hsa-miR-657	turquoise
hsa-miR-548am-5p	turquoise
hsa-miR-101-5p	turquoise
hsa-miR-586	grey
hsa-miR-802	brown
hsa-miR-4677-3p	blue
hsa-miR-5699-5p	yellow
hsa-miR-548am-3p	turquoise
hsa-miR-614	turquoise
hsa-miR-4719	turquoise
mcv-miR-M1-5p	brown
hsv2-miR-H7-3p	turquoise
hsa-miR-1227-5p	turquoise
hsa-miR-151a-3p	yellow
ebv-miR-BART9-3p	blue
hsa-miR-1304-5p	turquoise
hsa-miR-4704-3p	blue
hsa-miR-33b-5p	turquoise
hsa-miR-212-5p	blue
hsa-miR-3180-3p	yellow
hsa-miR-1234-3p	turquoise
hsa-miR-196a-5p	blue
hsa-miR-1226-5p	yellow
hsa-miR-548b-5p	turquoise
hsa-miR-3922-3p	blue
hsv1-miR-H6-3p	turquoise
hsa-miR-28-3p	blue
hsa-miR-1304-3p	turquoise
hsa-miR-4712-5p	blue
hsa-miR-608	turquoise
hsa-miR-508-5p	red
hsa-miR-7705	turquoise
hsa-miR-302b-5p	brown
hcmv-miR-US33-5p	turquoise
hsa-miR-6800-3p	turquoise
hsa-miR-7113-3p	turquoise
hsa-miR-181b-5p	turquoise
hsa-miR-671-3p	turquoise
hsa-miR-1911-5p	blue
hcmv-miR-UL69	turquoise
hsa-miR-6086	turquoise
hcmv-miR-UL112-3p	yellow
hsa-miR-6715a-3p	turquoise
hsa-miR-5088-5p	yellow
hsa-miR-330-5p	yellow
hsa-miR-3183	yellow
hsa-miR-4682	turquoise
hsa-miR-508-3p	blue
hsa-miR-4712-3p	blue
hsa-miR-10b-5p	blue
hsa-miR-548t-5p	blue
hsa-miR-5000-3p	blue
hsa-miR-301b-3p	blue
hsa-miR-1229-5p	turquoise
hsa-miR-138-1-3p	turquoise
hsa-miR-4690-3p	turquoise
hsa-miR-760	yellow
hsa-miR-4697-3p	turquoise
hsa-miR-5703	turquoise
hsa-miR-7106-3p	turquoise
hsa-miR-4723-5p	yellow
hsa-miR-584-3p	turquoise
hsa-miR-1199-3p	turquoise
hsa-miR-5010-3p	blue
hsv2-miR-H4-5p	yellow
hsa-miR-3155b	yellow
hsa-miR-152-5p	blue
hsa-miR-5591-3p	turquoise
hsa-miR-5187-3p	blue
hsa-miR-645	yellow
hsa-miR-93-5p	turquoise
hsa-miR-4667-5p	turquoise
hsa-miR-4707-3p	turquoise
hsa-miR-1281	turquoise
hsa-miR-6865-3p	turquoise
hsa-miR-3907	turquoise
hsa-miR-6510-5p	turquoise
hsa-miR-342-5p	turquoise
hsa-miR-5699-3p	blue
hsa-miR-342-3p	turquoise
hsa-miR-6892-3p	turquoise
hsa-miR-5588-3p	turquoise
hsa-miR-889-5p	blue
hsa-miR-346	turquoise
hsa-miR-31-5p	turquoise
hsa-miR-411-5p	brown
hsa-let-7i-5p	turquoise
hsa-miR-1910-3p	turquoise
hsa-miR-5587-5p	brown
hbv-miR-B19-5p	turquoise
hsa-miR-7160-3p	brown
hsa-miR-15b-5p	blue
hsa-miR-4743-3p	blue
hsa-miR-6737-3p	turquoise
hsa-miR-3130-3p	turquoise
hsa-miR-3620-5p	grey
hsa-miR-6755-5p	brown
hsa-miR-6888-5p	turquoise
hsa-miR-4660	turquoise
hsa-miR-625-3p	blue
hsa-miR-3671	turquoise
hsa-miR-10b-3p	brown
hsa-miR-4756-5p	turquoise
hsa-miR-323b-3p	blue
hsa-miR-5197-5p	blue
hsa-miR-8081	turquoise
hsv1-miR-H8-3p	brown
hsa-miR-4529-5p	turquoise
hsa-miR-670-5p	turquoise
hsa-miR-548ar-5p	turquoise
hsa-miR-1306-5p	turquoise
hsa-miR-339-3p	turquoise
hsa-miR-6715b-3p	turquoise
hsa-miR-4638-5p	yellow
hsa-miR-7108-3p	turquoise
hsa-miR-4776-3p	turquoise
hsa-miR-6781-5p	red
hcmv-miR-US5-2-3p	turquoise
hsa-miR-627-3p	brown
hsa-miR-6751-5p	turquoise
hsa-miR-4505	turquoise
hsa-miR-190a-5p	brown
hsa-miR-1285-3p	turquoise
hsa-miR-548ao-5p	brown
hsa-miR-3119	yellow
hsa-miR-3663-3p	yellow
hsa-miR-365b-5p	turquoise
hsv2-miR-H7-5p	blue
hsa-miR-4781-5p	brown
hhv6b-miR-Ro6-2-5p	yellow
hsa-miR-532-3p	turquoise
hsa-miR-8485	brown
hsa-miR-5591-5p	green
hsa-miR-7159-5p	turquoise
hsa-miR-4315	turquoise
hsa-miR-4503	brown
hsa-miR-4259	turquoise
hsa-miR-8074	blue
hsa-miR-4737	yellow
hsa-let-7a-3p	blue
hsa-miR-7847-3p	brown
hsa-miR-4517	blue
hsa-miR-3616-3p	turquoise
hsa-miR-4738-3p	yellow
hsa-miR-340-5p	brown
hsa-miR-449a	blue
hsa-miR-4665-3p	turquoise
hsa-miR-1247-3p	turquoise
hsa-miR-5189-3p	turquoise
hsa-miR-4508	yellow
hsa-miR-6503-5p	turquoise
hsa-miR-6078	turquoise
hsa-miR-8063	turquoise
hsa-miR-6805-5p	yellow
hsa-miR-7976	turquoise
hsa-miR-1279	blue
hsa-miR-1299	yellow
hsa-miR-6855-5p	turquoise
hsa-miR-3934-5p	turquoise
hsv2-miR-H6-3p	turquoise
hsa-miR-506-3p	blue
hsa-miR-410-3p	brown
hsa-miR-4526	turquoise
hsa-miR-1294	brown
hsa-miR-4796-5p	blue
hsa-miR-382-3p	blue
hsa-miR-6881-5p	turquoise
hsa-miR-499a-3p	turquoise
hsa-miR-6070	blue
hsa-miR-6514-3p	turquoise
hsa-miR-4532	blue
hsa-miR-548av-3p	brown
hsa-miR-412-5p	brown
hsa-miR-1251-3p	yellow
hsa-miR-486-3p	turquoise
hsa-miR-18a-3p	turquoise
hsa-miR-19b-1-5p	turquoise
hsa-miR-4651	yellow
prv-miR-LLT7	turquoise
hsa-miR-4790-5p	turquoise
hsa-miR-548aq-3p	turquoise
hsa-miR-30e-5p	turquoise
hsa-miR-642b-5p	brown
hsa-miR-2276-3p	turquoise
hsa-miR-764	blue
hsa-miR-1237-3p	turquoise
kshv-miR-K12-2-3p	turquoise
hsa-miR-4723-3p	turquoise
hsa-miR-4653-5p	turquoise
hsa-miR-190b	blue
hsa-miR-6090	turquoise
hsa-miR-6790-3p	turquoise
hsa-miR-4661-3p	green
hsa-miR-5004-3p	turquoise
hsa-miR-8062	blue
prv-miR-LLT1	turquoise
hsa-miR-548i	blue
hsa-miR-514a-3p	grey
hsa-miR-3909	turquoise
hsa-miR-1587	blue
hsa-miR-3613-3p	blue
hsa-miR-188-3p	blue
hsa-miR-3126-3p	turquoise
hsa-miR-3661	turquoise
hsa-miR-1287-5p	blue
hsa-miR-337-3p	blue
hsa-miR-920	turquoise
hhv6b-miR-Ro6-2-3p	blue
hsa-miR-6857-5p	turquoise
hsa-miR-4669	yellow
hsa-miR-520c-5p	blue
hsa-miR-95-5p	brown
hsa-miR-628-5p	brown
hsa-miR-6511a-3p	turquoise
hsa-miR-183-5p	turquoise
hsa-miR-1258	blue
hsa-miR-3137	turquoise
hsa-miR-6753-5p	yellow
hsa-miR-3201	turquoise
hsa-miR-143-3p	brown
kshv-miR-K12-6-5p	turquoise
hsa-miR-6501-5p	blue
hsa-miR-6073	turquoise
ebv-miR-BART15	blue
hsa-miR-6867-3p	blue
hsa-miR-3682-3p	turquoise
hsa-miR-6727-3p	brown
hsa-miR-4727-5p	turquoise
hsa-miR-3613-5p	blue
hsa-miR-505-3p	turquoise
hsa-miR-6850-3p	yellow
hsa-miR-454-5p	turquoise
hsa-miR-671-5p	yellow
hsa-miR-8053	blue
hsa-miR-24-1-5p	brown
hsa-miR-3975	blue
hsa-miR-8070	turquoise
hsa-miR-936	turquoise
hsa-miR-3941	blue
hsa-miR-759	blue
hsa-miR-4514	turquoise
hsa-miR-1292-5p	blue
hsa-miR-3165	turquoise
hsa-miR-3144-3p	brown
hsa-miR-513b-3p	brown
hsa-miR-6764-5p	turquoise
hsa-miR-4453	turquoise
hsa-miR-3654	turquoise
hsa-miR-4770	turquoise
hsa-miR-2053	yellow
hsa-miR-4489	turquoise
hsa-miR-4540	turquoise
hsa-miR-4674	yellow
hsa-miR-146b-5p	brown
hsa-miR-6768-3p	turquoise
hsa-miR-520g-5p	blue
hsa-miR-8084	yellow
hsa-miR-6826-5p	red
hsa-miR-3187-3p	turquoise
hsa-miR-449b-5p	yellow
hsa-miR-5698	turquoise
hsa-miR-6895-3p	turquoise
hsa-miR-548p	brown
hsa-miR-6823-3p	turquoise
hsa-miR-3926	turquoise
hsa-miR-378a-3p	yellow
hsa-miR-6774-3p	turquoise
hsa-miR-6799-3p	turquoise
hsa-miR-6727-5p	yellow
hsa-miR-4295	brown
hsa-miR-8057	blue
hsa-miR-4783-3p	turquoise
hsa-miR-6723-5p	turquoise
hsa-miR-2277-5p	yellow
hsa-miR-339-5p	yellow
hsa-miR-4690-5p	yellow
hsa-miR-92a-2-5p	blue
hsa-miR-4764-5p	turquoise
hsa-miR-7843-3p	red
hsa-miR-520a-5p	brown
hsa-miR-607	brown
hsa-miR-4659b-5p	brown
hsa-miR-4787-5p	yellow
hsa-miR-6884-3p	turquoise
hsa-miR-9-3p	brown
hsa-miR-27b-5p	brown
hsa-miR-518f-5p	brown
hsa-miR-6880-5p	turquoise
hsa-miR-3651	yellow
hsa-miR-548ad-3p	turquoise
hsa-miR-7150	red
hsa-miR-6892-5p	yellow
hsa-miR-320a	turquoise
hsa-miR-3607-5p	blue
hsa-miR-4258	turquoise
hsa-miR-4720-5p	brown
hsa-miR-370-5p	turquoise
hsa-miR-4515	blue
hsa-miR-4796-3p	blue
kshv-miR-K12-8-3p	yellow
hsa-miR-3978	turquoise
hsa-miR-518b	blue
hsa-miR-519d-5p	brown
hsa-miR-1273e	turquoise
hsa-miR-4745-3p	blue
hsv2-miR-H23-3p	brown
hsa-miR-520f-5p	turquoise
hsa-miR-5582-3p	yellow
hsa-miR-3191-3p	turquoise
hhv6b-miR-Ro6-3-3p	turquoise
hsa-miR-7-1-3p	blue
hsa-miR-6843-3p	turquoise
hsa-miR-652-3p	brown
hsa-miR-4667-3p	turquoise
hsa-miR-4327	turquoise
hsa-miR-221-5p	blue
hsa-let-7a-5p	blue
hsa-miR-1231	turquoise
hsa-miR-323a-5p	turquoise
hsa-miR-620	brown
hsa-miR-548j-3p	brown
hsa-miR-4755-3p	turquoise
hsa-miR-6890-3p	turquoise
hsa-miR-3195	brown
hsa-miR-4474-5p	turquoise
hsa-miR-4641	blue
hsa-miR-4803	blue
hsa-miR-142-3p	turquoise
hsa-miR-1260b	turquoise
hsa-miR-30a-5p	turquoise
hsa-miR-4314	yellow
hsa-miR-3136-5p	brown
hsa-miR-141-5p	blue
hsa-miR-668-3p	turquoise
hsa-miR-6894-3p	turquoise
hsa-miR-4679	brown
hsa-miR-27a-3p	turquoise
hsa-miR-4656	yellow
hsa-miR-19b-2-5p	blue
hsa-miR-6081	turquoise
hsa-miR-1271-5p	brown
hsa-miR-6825-3p	turquoise
hsa-miR-141-3p	blue
hsa-miR-340-3p	turquoise
hsa-miR-3116	turquoise
hsa-miR-31-3p	turquoise
hsa-let-7c-5p	blue
hsa-miR-6742-3p	turquoise
hsa-miR-488-5p	blue
hsa-miR-6891-3p	turquoise
hsa-miR-4766-3p	yellow
hsa-miR-5197-3p	brown
hsa-miR-513b-5p	blue
hsa-miR-1273h-5p	turquoise
hsa-miR-92a-1-5p	turquoise
hsa-miR-8087	blue
hsa-miR-6837-3p	turquoise
hsa-miR-582-3p	brown
hsv1-miR-H1-5p	turquoise
hsa-let-7e-3p	brown
hsa-miR-885-5p	turquoise
hsa-miR-3151-3p	turquoise
hsa-miR-7974	turquoise
hsa-miR-6778-5p	turquoise
hsa-miR-1268b	green
hsa-miR-633	brown
hsa-miR-1908-5p	yellow
hsa-miR-4757-3p	turquoise
hsa-miR-6076	turquoise
hsa-miR-1273c	turquoise
hsa-miR-204-3p	turquoise
hhv6b-miR-Ro6-1-3p	turquoise
hsa-miR-3186-3p	turquoise
hsa-miR-4714-3p	brown
hsa-miR-3680-3p	turquoise
hsa-miR-526b-5p	turquoise
hsa-miR-371a-5p	turquoise
hsa-miR-605-3p	turquoise
hsa-miR-6512-3p	turquoise
hsa-miR-5705	turquoise
hsa-miR-6789-3p	turquoise
hsa-miR-3141	turquoise
hsa-miR-4730	turquoise
hsa-miR-1283	brown
hsa-miR-4487	turquoise
hsa-miR-937-3p	turquoise
ebv-miR-BART8-3p	turquoise
hsa-miR-3181	brown
hsa-miR-6089	turquoise
hsa-miR-6768-5p	yellow
hsa-miR-548ba	turquoise
hsa-miR-5708	yellow
hsa-miR-4721	turquoise
hsa-miR-3074-3p	turquoise
hsa-miR-22-5p	blue
hsa-miR-6860	yellow
hsa-miR-3591-3p	turquoise
hsa-miR-3611	turquoise
hsa-miR-4701-5p	turquoise
hsa-miR-1277-5p	brown
hsa-miR-582-5p	brown
hsa-miR-5704	turquoise
hsa-miR-6891-5p	green
hsa-miR-7153-3p	brown
hsa-miR-5697	brown
hsa-miR-381-3p	blue
hsa-miR-6510-3p	turquoise
hsa-miR-4252	turquoise
hsa-miR-6732-5p	turquoise
hsa-miR-143-5p	turquoise
hsv1-miR-H17	yellow
hsa-miR-1343-3p	turquoise
hsa-miR-1245a	brown
hsa-miR-3689f	turquoise
hsa-miR-6816-5p	blue
hsa-miR-126-3p	brown
hsa-miR-187-5p	yellow
hsa-miR-4789-5p	brown
hsa-miR-6513-3p	turquoise
hsa-miR-4645-5p	turquoise
hsa-miR-216a-3p	turquoise
hsa-miR-566	turquoise
hsv1-miR-H2-3p	turquoise
hsa-miR-105-3p	turquoise
hsa-miR-874-5p	yellow
hsa-miR-4433a-5p	turquoise
hsa-miR-3922-5p	turquoise
hsa-miR-493-5p	turquoise
hsa-miR-320e	brown
hsa-miR-4472	turquoise
hsa-miR-522-5p	brown
hsa-miR-5010-5p	turquoise
hsa-miR-1909-5p	yellow
hsa-miR-4460	blue
hsa-miR-1321	turquoise
hsa-miR-539-5p	blue
hsa-miR-325	blue
hsa-miR-1285-5p	brown
hsa-miR-548at-5p	brown
hsa-miR-6746-5p	turquoise
hsa-miR-610	turquoise
hsa-miR-200b-5p	yellow
hsa-miR-450b-3p	yellow
hsa-miR-3942-5p	brown
hsa-miR-5691	brown
hsv1-miR-H11	turquoise
hsa-miR-3130-5p	turquoise
hsv2-miR-H3	turquoise
hsa-miR-4296	turquoise
hsa-miR-1912	yellow
hsa-miR-6740-5p	turquoise
hsa-miR-1307-3p	yellow
hsa-miR-519c-5p	brown
hsa-miR-3145-3p	brown
hsv2-miR-H5	turquoise
hcmv-miR-UL36-3p	turquoise
hsa-miR-500a-5p	blue
hsa-miR-6743-5p	turquoise
hsa-miR-4746-3p	turquoise
hsa-miR-4644	turquoise
hsa-miR-944	brown
hsa-miR-3936	turquoise
hsa-miR-4700-5p	yellow
hsa-miR-223-5p	turquoise
hsa-miR-4437	yellow
hsa-miR-4520-2-3p	turquoise
hsa-miR-4649-3p	turquoise
hsa-miR-676-5p	blue
hsa-miR-6886-5p	turquoise
hsa-miR-6778-3p	turquoise
hsa-miR-25-3p	turquoise
hsa-miR-451b	blue
hsa-miR-7161-5p	blue
hsa-miR-181d-5p	turquoise
hsa-miR-548y	blue
hsa-miR-345-3p	turquoise
hsa-miR-4527	blue
hsa-miR-4529-3p	turquoise
kshv-miR-K12-10a-5p	turquoise
hsa-miR-4434	brown
hsa-miR-4783-5p	turquoise
hsa-miR-660-5p	turquoise
hsa-miR-6718-5p	turquoise
hsa-miR-3619-5p	yellow
hsa-miR-3157-3p	turquoise
hsa-miR-6758-3p	turquoise
hsa-miR-6878-3p	blue
hsa-miR-5696	brown
hsa-miR-181c-3p	turquoise
hsa-miR-103b	turquoise
hsa-miR-1206	blue
hsa-miR-6753-3p	turquoise
hsa-miR-3927-3p	turquoise
hsa-miR-301a-3p	blue
hsa-miR-5582-5p	brown
kshv-miR-K12-1-5p	yellow
hsv1-miR-H27	blue
hsa-miR-8068	blue
hsa-miR-4767	turquoise
hsa-miR-1266-3p	yellow
hsa-miR-26a-1-3p	turquoise
hsa-miR-6799-5p	yellow
hsa-miR-148a-5p	brown
hsa-miR-3120-5p	turquoise
hsa-miR-5195-5p	blue
hsa-miR-3686	brown
hsa-miR-1179	turquoise
hsa-miR-545-5p	brown
hsa-miR-6746-3p	yellow
hsa-miR-4440	turquoise
kshv-miR-K12-5-5p	turquoise
hsa-miR-3617-5p	blue
hsa-miR-2116-5p	blue
hsa-miR-5700	brown
hsa-miR-2113	turquoise
hsa-miR-767-3p	turquoise
hsa-miR-548o-5p	turquoise
hsa-miR-556-3p	turquoise
hsa-miR-299-3p	turquoise
hsa-miR-4635	blue
hsa-miR-483-5p	turquoise
hsa-miR-4798-3p	turquoise
hsa-miR-3689a-3p	turquoise
hsa-miR-3653-5p	blue
hsa-miR-548ap-3p	blue
hsa-miR-1292-3p	blue
hsa-miR-4676-5p	yellow
hsa-miR-517-5p	turquoise
hsa-miR-3621	yellow
hsa-miR-21-5p	turquoise
hsa-miR-6838-5p	turquoise
hsa-miR-769-5p	turquoise
hsa-miR-6512-5p	brown
hsa-miR-4301	blue
hsa-miR-4312	turquoise
hsa-miR-523-3p	brown
hsa-miR-6075	yellow
hsv1-miR-H5-5p	turquoise
hsa-miR-4792	yellow
hsa-miR-4330	brown
hsa-miR-6829-5p	yellow
hsa-miR-6131	turquoise
hsa-miR-5684	turquoise
hsa-miR-548aj-3p	brown
hsa-miR-6722-3p	turquoise
hsa-miR-6796-3p	turquoise
hsa-miR-4305	turquoise
hsa-miR-7162-5p	turquoise
hsa-miR-4468	turquoise
hsa-miR-219a-5p	brown
hsa-miR-6071	turquoise
hsa-miR-625-5p	turquoise
hsa-miR-4762-3p	blue
hsa-miR-6811-3p	turquoise
hsa-miR-29b-2-5p	turquoise
hsa-miR-3175	turquoise
hsa-miR-6516-5p	turquoise
hsa-miR-6506-5p	turquoise
hsa-miR-548bb-3p	brown
hsa-miR-6771-3p	turquoise
hsa-miR-19a-3p	blue
hsa-miR-182-5p	blue
hsa-miR-574-3p	yellow
hsa-miR-6784-3p	turquoise
hsa-miR-4704-5p	grey
hsa-miR-7160-5p	yellow
hsa-miR-511-5p	brown
hsa-miR-8058	brown
hsa-miR-6814-3p	turquoise
hsa-miR-4708-3p	turquoise
hsa-miR-548as-3p	brown
hsa-miR-6814-5p	turquoise
hsa-miR-3184-5p	turquoise
hsa-miR-3685	blue
hsa-miR-3166	blue
hsa-miR-4253	turquoise
hsa-miR-216a-5p	turquoise
hsa-miR-4706	turquoise
hsa-miR-6736-3p	turquoise
hsa-miR-3911	yellow
hbv-miR-B2-3p	yellow
hsa-miR-362-3p	blue
hsa-miR-4711-5p	brown
hsa-miR-4800-5p	turquoise
hsa-miR-1908-3p	grey
hsa-miR-326	turquoise
hsa-miR-6889-5p	turquoise
hsa-miR-551b-5p	brown
hsa-miR-1251-5p	blue
hsa-miR-422a	yellow
hsa-miR-3121-5p	blue
hsa-miR-5588-5p	blue
hsv1-miR-H4-5p	brown
hcmv-miR-US29-5p	yellow
hsa-miR-597-5p	blue
kshv-miR-K12-5-3p	turquoise
hsa-miR-6797-5p	turquoise
hsa-miR-30c-2-3p	yellow
hsa-miR-4688	turquoise
hsa-miR-3622b-3p	turquoise
hsa-miR-204-5p	blue
hsa-miR-662	turquoise
ebv-miR-BART6-3p	brown
hsa-miR-4639-5p	blue
hsa-miR-4495	turquoise
hsa-miR-7107-3p	blue
hsa-miR-661	turquoise
hsa-miR-186-3p	brown
hsa-miR-513c-5p	blue
hsa-miR-7641	brown
hsa-miR-3155a	yellow
hsa-miR-6839-5p	blue
hsa-miR-4507	yellow
hsa-miR-6741-5p	turquoise
hsa-miR-1288-3p	turquoise
hsa-miR-650	turquoise
hsa-miR-6823-5p	turquoise
hsa-miR-1322	yellow
hsa-miR-5188	turquoise
hsa-miR-651-3p	turquoise
hsv2-miR-H12	yellow
hsa-miR-32-5p	brown
hsa-miR-561-5p	blue
ebv-miR-BART16	turquoise
iltv-miR-I2	yellow
ebv-miR-BART7-5p	blue
hsa-miR-1249-3p	blue
hsa-miR-548ao-3p	blue
hsa-miR-6890-5p	yellow
hsa-miR-7154-3p	turquoise
hsa-miR-4703-3p	turquoise
hsa-miR-6507-3p	blue
hsv1-miR-H3-5p	turquoise
hsa-miR-4310	turquoise
hsa-miR-596	turquoise
hsa-miR-1184	grey
hsa-miR-450a-2-3p	blue
hsa-miR-4695-3p	turquoise
hsa-miR-449b-3p	turquoise
hsa-miR-4649-5p	yellow
hsa-miR-5739	turquoise
hsa-miR-363-5p	turquoise
hsa-miR-6126	yellow
hsa-miR-4284	turquoise
hsa-miR-19b-3p	blue
hsa-miR-6820-5p	yellow
hsa-miR-599	blue
hsv2-miR-H2	turquoise
hsa-miR-548ac	turquoise
hsa-miR-3606-5p	yellow
hsa-let-7b-5p	turquoise
hsa-miR-6836-3p	turquoise
hsa-miR-6760-5p	turquoise
hsa-miR-3606-3p	brown
hsa-miR-4426	brown
hsa-miR-574-5p	turquoise
[truncated: 800 more rows]

## Sheet: Table S4. mRNAs in mRNA-modules
Table S3. mRNAs in mRNA-modules
GeneSymbol	mRNA-moudle
GLI3	blue
NCAM1	blue
HCAR1	blue
MCAM	blue
TTLL2	blue
OR51V1	blue
LRRC27	blue
WISP1	blue
EGR2	blue
C21orf62	blue
TMEM151A	blue
OR52H1	blue
CXorf36	blue
STAP2	blue
NKX6-1	blue
DCLK2	blue
QSER1	blue
LRRC15	blue
ACCS	blue
DMBT1P1	blue
PTPRF	blue
FAM163A	blue
ZNF248	blue
MNX1	blue
CASQ1	blue
MPP2	blue
LOXHD1	blue
LMO7	blue
ATP7A	blue
TNS1	blue
COL20A1	blue
SYT7	blue
CHAT	blue
DTNA	blue
CILP2	blue
RBP4	blue
CA7	blue
NOS1	blue
MLN	blue
SLC12A5	blue
RGMA	blue
MYL10	blue
CBY3	blue
KREMEN2	blue
WNT3	blue
DNAJC21	blue
KDM5A	blue
PAX2	blue
CAPN9	blue
GRHL2	blue
KIAA1462	blue
SCP2D1	blue
FLJ40288	blue
CERKL	blue
STRA6	blue
COCH	blue
NKAIN2	blue
SLC7A10	blue
OLR1	blue
IQCD	blue
OR10Z1	blue
MASP1	blue
ASCL3	blue
RASIP1	blue
SOX15	blue
RHO	blue
MORN5	blue
SLC22A18AS	blue
RHBDL3	blue
SMIM6	blue
FTH1P18	blue
C10orf62	blue
CCDC89	blue
CETP	blue
LRRC43	blue
TSKU	blue
C15orf53	blue
FLJ42220	blue
MPP3	blue
PRSS56	blue
BCAN	blue
IZUMO1	blue
RAI14	blue
FAM71D	blue
PPP1R14C	blue
CCKAR	blue
PROK1	blue
CYP2C19	blue
ABCC9	blue
PRAMEF14	blue
SEMA6D	blue
BRDT	blue
ANKRD36BP2	blue
TENM3	blue
CCDC108	blue
KRTAP5-7	blue
CCDC171	blue
APELA	blue
CHEK2	blue
SGCZ	blue
LOC101928436	blue
CHL1	blue
ZNF285	blue
CFHR1	blue
ATP6V1G3	blue
TAS2R10	blue
ATP13A5	blue
NME5	blue
MECOM	blue
OR6C3	blue
FAM124B	blue
ETV1	blue
PAH	blue
TRIM43	blue
PTPRQ	blue
AGXT2	blue
KCNV1	blue
LOC200726	blue
MYH2	blue
ADAD1	blue
CLVS2	blue
SYT14	blue
GULP1	blue
CYLC2	blue
C7orf57	blue
PTPN20B	blue
TCEB3B	blue
KCNA4	blue
PRL	blue
OR5AK2	blue
TMEM207	blue
EPHA7	blue
OR5T3	blue
CLDN1	blue
DSC2	blue
CRYGB	blue
TAAR9	blue
GAP43	blue
MTTP	blue
CFHR5	blue
TYR	blue
OR10A5	blue
GRIA4	blue
FSIP2	blue
FAM155A	blue
ZNF804B	blue
FOXD4L5	blue
OR8G5	blue
CCDC150	blue
FOXP2	blue
IFNA21	blue
PRSS58	blue
STEAP1	blue
UBTFL1	blue
SERPINB4	blue
MS4A13	blue
GDF6	blue
HNF4G	blue
PAGE2	blue
CPA6	blue
RBMXL2	blue
SLC9B1	blue
IDO2	blue
KCNG3	blue
CLCA2	blue
CXADR	blue
ADH1C	blue
OR1E1	blue
TBX22	blue
GRIK2	blue
OR9G1	blue
OR8K3	blue
IGSF11	blue
ARHGAP28	blue
SLC17A4	blue
FAM133A	blue
TAAR6	blue
CLDN10	blue
RIMS1	blue
ZNF705G	blue
SLC7A11	blue
GRM1	blue
PSG3	blue
DAZ2	blue
SLC15A5	blue
LPHN3	blue
OR13C2	blue
TEKT1	blue
OR2T8	blue
OR4L1	blue
SLC5A12	blue
GRIA2	blue
C12orf40	blue
EPYC	blue
TPTE2	blue
ZNF385B	blue
CTCFL	blue
CRNDE	blue
CYP27C1	blue
GPRC6A	blue
IFNA7	blue
ABCA8	blue
NECAB1	blue
CSMD3	blue
STEAP1B	blue
C1orf185	blue
AFP	blue
ZNF215	blue
SPRR2A	blue
CYP3A43	blue
PLD5	blue
IQUB	blue
HSPA4L	blue
GKN2	blue
IFNA10	blue
KCNC2	blue
RNF148	blue
DEFB114	blue
OLFM3	blue
GABRA6	blue
ARHGAP42	blue
CRISPLD1	blue
OR8B12	blue
NBEA	blue
TTK	blue
OR12D2	blue
CPXCR1	blue
GLRA3	blue
ADAMTS20	blue
CD200	blue
ASB4	blue
C6orf10	blue
STATH	blue
C3orf80	blue
CHST9	blue
HCN1	blue
ASB9	blue
CXorf30	blue
FAM229B	blue
FAM26D	blue
PPP1R3A	blue
OR4K2	blue
RPE65	blue
OR2A14	blue
MOGAT1	blue
PPP1R1C	blue
OR2L2	blue
DEFB108B	blue
TP53TG3D	blue
CFI	blue
PRAMEF15	blue
CARD18	blue
TYMSOS	blue
SGIP1	blue
KLRF2	blue
MYCN	blue
LURAP1	blue
C8orf22	blue
PRAMEF16	blue
COL3A1	blue
DEFB113	blue
ANKRD62	blue
PHACTR3	blue
GDA	blue
ARL6	blue
OR8H3	blue
CA3	blue
IFNA6	blue
PI15	blue
EMCN	blue
DEFB133	blue
BTN1A1	blue
MROH9	blue
C7orf66	blue
MARK1	blue
TYRP1	blue
LECT2	blue
SCGB1D1	blue
DEFB125	blue
ERICH2	blue
C8orf88	blue
C5orf46	blue
NEK2	blue
CCDC85A	blue
ZNF705B	blue
PRAMEF4	blue
FRG2C	blue
FMO3	blue
SEMA3A	blue
OR5H14	blue
PCDH20	blue
DAOA	blue
OR6C76	blue
LURAP1L	blue
RFPL4AL1	blue
ASZ1	blue
POPDC3	blue
TRIM64	blue
OR4C12	blue
FOLH1	blue
GUCA1C	blue
TAS2R7	blue
TRIM60	blue
IFNA14	blue
ADAM5	blue
SERPINI1	blue
PCDHB10	blue
CADPS2	blue
LOC388813	blue
IFNA16	blue
PLEKHH2	blue
OR5K4	blue
RSPO3	blue
MACROD2	blue
LIPJ	blue
NEFM	blue
FSTL5	blue
PSG2	blue
PXDNL	blue
NXPH1	blue
LRFN5	blue
C1orf53	blue
ADAM29	blue
SLC44A5	blue
FLJ45482	blue
DPP10	blue
DEFB112	blue
FAT3	blue
C9	blue
RXFP1	blue
DEFB129	blue
PRAMEF10	blue
OR5AR1	blue
GBP7	blue
HAS2	blue
ZNF214	blue
SLC25A21	blue
CYLC1	blue
RLN1	blue
TMPRSS11D	blue
C5orf47	blue
KRT6C	blue
BMP3	blue
CABS1	blue
LRRTM3	blue
COL28A1	blue
ANGPTL5	blue
SOX9	blue
C18orf65	blue
UGT2A1	blue
FGF7	blue
CCDC144NL	blue
FAM47C	blue
TBR1	blue
KRTAP21-1	blue
KCTD8	blue
FRG2	blue
OR52I2	blue
SPINK13	blue
PCDHB2	blue
LRAT	blue
FLRT2	blue
LMO3	blue
OR5D13	blue
WFDC11	blue
SNX31	blue
OR4F4	blue
GABRA4	blue
DCHS2	blue
SMCO2	blue
IFNA8	blue
CNBD1	blue
DRD5	blue
MEOX2	blue
FCRL4	blue
OR4N2	blue
CCNE1	blue
GPR116	blue
SMYD1	blue
TMEM178A	blue
DKK1	blue
CNGA1	blue
DPY19L2	blue
BHLHE22	blue
GJD2	blue
CSN1S1	blue
PSG9	blue
OR5L2	blue
OR8B2	blue
POTEB3	blue
OR4K15	blue
FUT9	blue
TXNDC8	blue
TRHR	blue
SEMG2	blue
SI	blue
AZFP	blue
C10orf113	blue
DRD1	blue
OPRM1	blue
OR8K1	blue
SLC10A2	blue
RHAG	blue
PLSCR5	blue
FBXO47	blue
CYP2C8	blue
OR8H2	blue
DAZL	blue
UBE2Q2L	blue
REP15	blue
SLC2A2	blue
OMD	blue
TMEM132C	blue
TSPAN8	blue
SPAM1	blue
DKFZP761C1711	blue
LCA5	blue
S100A7A	blue
COL25A1	blue
NUFIP1	blue
TAAR1	blue
CA8	blue
MUC19	blue
C1orf94	blue
RAD51AP1	blue
PPARGC1A	blue
CCSER1	blue
LYPD6B	blue
UACA	blue
OR51A7	blue
TMEM225	blue
TRIM48	blue
CDH9	blue
OR4K5	blue
TFPI	blue
MAGEA6	blue
KRTAP6-2	blue
CFTR	blue
LZTS3	blue
RNASE9	blue
LOC158434	blue
PTPRD	blue
LIPK	blue
SYCE2	blue
LIPC	blue
SPOCK3	blue
ZNF726	blue
SYT6	blue
TSLP	blue
TRIM49D1	blue
PPP4R4	blue
FLJ41455	blue
ADH1A	blue
TAS2R8	blue
TSPAN19	blue
SCNN1G	blue
PEG10	blue
ISL1	blue
CDH8	blue
KHDRBS2	blue
ECE2	blue
EPCAM	blue
SLC17A6	blue
CDH12	blue
DEPDC1	blue
PRKAA2	blue
TEX35	blue
ZBED9	blue
DUSP19	blue
C7orf72	blue
IQCJ	blue
NPY1R	blue
TAS2R16	blue
MLIP	blue
RERGL	blue
KRTAP19-8	blue
GNGT1	blue
VWA3B	blue
KRTAP7-1	blue
CFAP20	blue
TRPC4	blue
TM4SF18	blue
ALDOAP2	blue
MMP20	blue
EYA4	blue
GLRA4	blue
CACHD1	blue
PCDHB16	blue
DNAJB9	blue
ADCYAP1	blue
DNASE2B	blue
PPFIA2	blue
RBM11	blue
GSTA5	blue
LGR5	blue
OR6C2	blue
LAMC3	blue
VAMP4	blue
PITPNM3	blue
C1orf220	blue
SOX14	blue
RAMP1	blue
NMRK2	blue
LZTS1	blue
CHRNA5	blue
TCP10L2	blue
ADCY6	blue
KIF19	blue
IFIH1	blue
HTR3C	blue
KIRREL-IT1	blue
NPAS3	blue
FBXO17	blue
FHOD3	blue
TRPV6	blue
KLHL30	blue
KLB	blue
SOX1	blue
RHOXF1	blue
RRM2	blue
ATP6AP1L	blue
SCN3B	blue
PCYOX1	blue
PDCD6IP	blue
HEPACAM	blue
NAT1	blue
IZUMO1R	blue
F2	blue
TMPO	blue
S100A16	blue
NLRC4	blue
GPR161	blue
SPTLC2	blue
IDI2	blue
NEURL3	blue
INCENP	blue
CISH	blue
IDH1	blue
FAM19A3	blue
CDC45	blue
FRMD7	brown
PYHIN1	brown
ARNTL2	brown
CX3CR1	brown
TPM1	brown
OLFM1	brown
GRM4	brown
EOMES	brown
RGS6	brown
WDR17	brown
THBS1	brown
NLRP2	brown
PRAME	brown
HOXB8	brown
FASLG	brown
BTBD17	brown
PRKG1	brown
OR8S1	brown
CYP26A1	brown
PHF12	brown
SPINK8	brown
RNF180	brown
CCNDBP1	brown
ANP32AP1	brown
MATN1	brown
TTC39A	brown
TRPM6	brown
PHC2	brown
MED25	brown
OR1C1	brown
MSL1	brown
NMBR	brown
IL1RAP	brown
GNG10	brown
TMCC3	brown
GPR97	brown
GJA5	brown
GPR64	brown
VNN2	brown
PAFAH1B2	brown
RGS2	brown
NKX3-1	brown
CSF2RB	brown
AOC3	brown
TSPAN16	brown
SLC25A37	brown
CXCL6	brown
TIGD3	brown
TGM4	brown
ATG2A	brown
CNTNAP3	brown
TEDDM1	brown
EPS15L1	brown
CREBRF	brown
BIK	brown
HIST2H2AA4	brown
TMIE	brown
BMX	brown
KRT23	brown
GRAMD1C	brown
MANSC1	brown
LRG1	brown
HIP1	brown
SESN2	brown
PROK2	brown
CYP4F3	brown
KIF1B	brown
RELL1	brown
ZNF695	brown
IL27	brown
CMTM2	brown
NOV	brown
CYP2F1	brown
ADPRHL2	brown
TNFRSF10C	brown
C8orf34	brown
CYP4F2	brown
GS1-279B7.1	brown
P2RY13	brown
CDKN2D	brown
GABARAPL1	brown
KLLN	brown
ERF	brown
C22orf42	brown
DHRSX	brown
PPP1R14B	brown
CXCR2	brown
OR51B6	brown
CHI3L1	brown
MBOAT2	brown
FAM71F2	brown
NARF	brown
SFTPC	brown
SEC61A2	brown
UBN1	brown
MYADM	brown
OR10T2	brown
TXNRD1	brown
CNTNAP3P2	brown
ALPK3	brown
PGLYRP1	brown
MGAM	brown
IL1R2	brown
RPGRIP1	brown
PRG4	brown
TCTEX1D4	brown
TREML2	brown
FAM126B	brown
DUXA	brown
XPO6	brown
CA4	brown
CXCR1	brown
SERPINF1	brown
FAM174A	brown
TREM1	brown
ASB15	brown
RPS6KA5	brown
PLIN5	brown
F2RL1	brown
PCDH8	brown
GCNT7	brown
TCF7L1	brown
FRMD5	brown
DMRTC2	brown
CYSTM1	brown
PGLYRP4	brown
KRTAP6-3	brown
KIAA1257	brown
S100P	brown
ISY1-RAB43	brown
CPEB2	brown
MRGPRX4	brown
C16orf54	brown
NSUN7	brown
ING2	brown
CCNJL	brown
PSG1	brown
ZNF826P	brown
HEY1	brown
LRP10	brown
MBOAT7	brown
REM2	brown
INHA	brown
NOXRED1	brown
DAPK2	brown
CACNB4	brown
SIPA1L2	brown
ZNF319	brown
CLEC9A	brown
ZNF117	brown
ABHD3	brown
ASPRV1	brown
KCNH7	brown
ZNF746	brown
C10orf55	brown
LRRK2	brown
CCDC158	brown
KCNJ15	brown
DUSP6	brown
IQCC	brown
ATG16L2	brown
PLEKHS1	brown
SNAPC1	brown
GPR143	brown
CYP4Z2P	brown
LRPAP1	brown
FAM101B	brown
KCNJ18	brown
DUSP1	brown
RAB11FIP3	brown
CD1D	brown
PHLPP1	brown
LDHD	brown
GABRG2	brown
HIST2H2BF	brown
LRRC38	brown
PEX11G	brown
HSPB9	brown
LMNB1	brown
EPHB1	brown
CEACAM3	brown
CFAP58	brown
PRDM5	brown
FAM8A1	brown
AMICA1	brown
ACTN1	brown
ERV3-1	brown
DCAF4L1	brown
CCNG2	brown
RAB11FIP1	brown
PHOSPHO1	brown
DGKE	brown
ISM2	brown
MLF2	brown
ZCCHC2	brown
PACSIN2	brown
KDF1	brown
PPP1R12B	brown
ANKRD33B	brown
CAMK1D	brown
C17orf107	brown
CHMP5	brown
OSER1	brown
CNTNAP3B	brown
CAMKK1	brown
TFF2	brown
R3HDM4	brown
LITAF	brown
MYLIP	brown
PGBD5	brown
KIAA0226L	brown
C10orf105	brown
LRRC17	brown
SRXN1	brown
CYTH4	brown
MOK	brown
OR7A17	brown
AP5B1	brown
ZNF586	brown
PHF13	brown
FHDC1	brown
SRPK1	brown
SLC15A4	brown
CWC25	brown
TGM3	brown
GSTO2	brown
SAMD8	brown
ABCG1	brown
RILPL1	brown
CPPED1	brown
MPZL1	brown
CFAP45	brown
KDM4B	brown
OSBPL6	brown
HAS1	brown
FAM53C	brown
MKNK2	brown
FRAT2	brown
TLE3	brown
KLHL21	brown
LPAR2	brown
MAP7D2	brown
SPATA2	brown
NOX3	brown
C1QTNF7	brown
KLHL2	brown
ZCCHC14	brown
UBE2B	brown
WWC3	brown
PLK3	brown
UBAP1	brown
C14orf105	brown
HECW2	brown
TACSTD2	brown
KIAA0319	brown
HBA2	brown
KLRF1	brown
ABLIM3	brown
PRKAR2B	brown
CASP16	brown
XCL1	brown
HBQ1	brown
LY6G6F	brown
MYL9	brown
SNCA	brown
SH2D1B	brown
PPBP	brown
FLJ46875	brown
PDLIM1	brown
MYL5	brown
C1QA	brown
VRK2	brown
C14orf2	brown
SLC1A4	brown
MAMDC2	brown
DCBLD1	brown
VASH1	brown
ZEB2	brown
NLN	brown
SCN2A	brown
EPS8	brown
OR4S2	brown
CNKSR1	brown
DEFB135	grey
ALAS2	grey
BHMG1	grey
SLC22A11	grey
NANOS1	grey
RGS5	grey
TMEM133	grey
RELN	grey
GXYLT2	grey
CDH11	grey
CDADC1	grey
LIPI	grey
KLHL14	grey
DPY19L3	grey
DNAJB12	grey
EPAS1	grey
LUM	grey
DNAH8	grey
RIMS2	grey
FREM3	grey
TBX5	grey
APOC1	grey
TMEM169	grey
PGK2	grey
CCDC73	grey
SHCBP1	grey
TTC30A	grey
RBM43	grey
PTCHD1	grey
MAP9	grey
OR6N1	grey
RAMP2	grey
CPA3	grey
CPA4	grey
STON1-GTF2A1L	grey
KRTAP19-4	grey
SLC25A29	grey
ARPIN	grey
CACNG6	grey
RPL27A	grey
HAND2	grey
DCLK1	grey
TNNI3	grey
KCNH8	grey
BEND2	grey
SH3BGRL2	grey
CDH6	grey
MOV10L1	grey
DNAAF1	grey
TAS2R38	grey
GRHL3	grey
SLC4A1	grey
CLRN1	grey
ODF1	grey
KRT79	grey
PLB1	grey
GC	grey
FLJ45950	grey
PLS1	grey
COL22A1	grey
SDPR	grey
CPLX4	grey
CRMP1	grey
TIGD1	grey
OR5R1	grey
NR5A1	grey
KIF4A	turquoise
GALP	turquoise
IPO13	turquoise
LRRTM1	turquoise
CSDC2	turquoise
OR51M1	turquoise
TEF	turquoise
RYR2	turquoise
SDK1	turquoise
SPR	turquoise
NR5A2	turquoise
B3GNT6	turquoise
HHIP	turquoise
NTM	turquoise
OR10G4	turquoise
PLEKHH3	turquoise
NRXN3	turquoise
TMPRSS4	turquoise
CFAP61	turquoise
PDE1C	turquoise
LOC100130880	turquoise
PRDM14	turquoise
XAGE2	turquoise
SYCE3	turquoise
MRGPRF	turquoise
MCF2L	turquoise
CHAD	turquoise
MYOM1	turquoise
HIST1H2BA	turquoise
SDCBP2	turquoise
SUN3	turquoise
PRUNE2	turquoise
CALCA	turquoise
WSCD2	turquoise
TEX33	turquoise
MMP27	turquoise
DNAJC22	turquoise
SLC13A3	turquoise
PCDH1	turquoise
SLC2A7	turquoise
CRH	turquoise
SPRR1A	turquoise
MID1	turquoise
TRAM1L1	turquoise
CD274	turquoise
DMC1	turquoise
MUC15	turquoise
BMPR1B	turquoise
TWIST2	turquoise
FAM83A	turquoise
NPTX2	turquoise
DCDC5	turquoise
SLC5A10	turquoise
ZNF677	turquoise
CAPN14	turquoise
WNT2B	turquoise
BICC1	turquoise
KAZALD1	turquoise
LDB3	turquoise
TMEM210	turquoise
C17orf64	turquoise
FAM92B	turquoise
DKK4	turquoise
NR2E3	turquoise
C11orf88	turquoise
HNMT	turquoise
TDRD9	turquoise
GK2	turquoise
OR4D1	turquoise
TRPC7	turquoise
OSMR	turquoise
MALRD1	turquoise
HSPB2	turquoise
SLC10A6	turquoise
TEX14	turquoise
OR4D9	turquoise
HOXD9	turquoise
ZSWIM3	turquoise
KCTD1	turquoise
PERM1	turquoise
OR4K17	turquoise
THSD7B	turquoise
LDHC	turquoise
ANKDD1B	turquoise
OR51S1	turquoise
EN1	turquoise
CRYAA	turquoise
CAPZA3	turquoise
UGT2B15	turquoise
TFPI2	turquoise
PRDM13	turquoise
OR4F6	turquoise
RS1	turquoise
IFNE	turquoise
MYO1B	turquoise
DSC3	turquoise
MAGI2	turquoise
CCDC36	turquoise
KIF6	turquoise
SOHLH1	turquoise
TP53TG5	turquoise
HIST1H4A	turquoise
C10orf71	turquoise
GPR17	turquoise
C5orf38	turquoise
BMP10	turquoise
FSCB	turquoise
HSPB6	turquoise
SFTPB	turquoise
NRXN1	turquoise
LRRC2	turquoise
MUC22	turquoise
CLSTN2	turquoise
PABPC5	turquoise
TMPRSS15	turquoise
CCDC184	turquoise
WISP2	turquoise
ATOH7	turquoise
PRR23D1	turquoise
TPPP2	turquoise
OR5B2	turquoise
OSR1	turquoise
COL1A1	turquoise
ABCA4	turquoise
AZGP1	turquoise
EMID1	turquoise
CCL26	turquoise
CASP12	turquoise
TEX15	turquoise
GPR179	turquoise
OTOP3	turquoise
SBSN	turquoise
PCDHA6	turquoise
NANOGNB	turquoise
HOXB9	turquoise
URAD	turquoise
C10orf90	turquoise
HPD	turquoise
ARHGEF37	turquoise
SLC6A1	turquoise
NBPF7	turquoise
CHIA	turquoise
CYMP	turquoise
OR56A5	turquoise
C7orf33	turquoise
CACNA2D3	turquoise
GTF2H1	turquoise
HOXA-AS2	turquoise
FGF21	turquoise
RIMS3	turquoise
NLRP4	turquoise
SLC26A3	turquoise
LEMD1	turquoise
DMBT1	turquoise
TPBG	turquoise
USP29	turquoise
PRRX1	turquoise
FAM110B	turquoise
SLC27A6	turquoise
CD177	turquoise
LRRC10B	turquoise
C16orf92	turquoise
GIF	turquoise
ALDH7A1	turquoise
ZSCAN5B	turquoise
ERICH5	turquoise
FAP	turquoise
BHMT	turquoise
CLDN4	turquoise
MUC13	turquoise
APOL5	turquoise
WT1	turquoise
TCEAL7	turquoise
SHROOM2	turquoise
CD207	turquoise
FLJ44838	turquoise
POU3F2	turquoise
CTXN3	turquoise
WDR66	turquoise
KIF26A	turquoise
FDCSP	turquoise
RBBP8NL	turquoise
ALDH3A1	turquoise
KLK4	turquoise
IRX2	turquoise
PAGE1	turquoise
OPRD1	turquoise
WNT2	turquoise
FOXL2	turquoise
C3orf30	turquoise
OR10X1	turquoise
PASD1	turquoise
MIR205HG	turquoise
EPB41L4B	turquoise
IGDCC3	turquoise
IL12RB2	turquoise
PBOV1	turquoise
HOXB5	turquoise
DMP1	turquoise
MMD2	turquoise
OR2G2	turquoise
TRAPPC3L	turquoise
BCL2L14	turquoise
MEIS3	turquoise
NXPE1	turquoise
FAM71B	turquoise
SAMSN1	turquoise
LCN1	turquoise
FTMT	turquoise
WTH3DI	turquoise
LYZL2	turquoise
ADCY8	turquoise
CCDC105	turquoise
HAND1	turquoise
NOS2	turquoise
LCE2A	turquoise
FREM1	turquoise
CCDC155	turquoise
COL5A3	turquoise
MYL4	turquoise
PCDH15	turquoise
SOX6	turquoise
COL8A1	turquoise
NR2F2	turquoise
SCGB1D2	turquoise
HOXD12	turquoise
RND3	turquoise
FGF8	turquoise
CPZ	turquoise
CAPNS2	turquoise
FGF10	turquoise
KRT222	turquoise
TRPM8	turquoise
MRAP2	turquoise
MIP	turquoise
NRN1	turquoise
IL17A	turquoise
SULT1C3	turquoise
LPAR1	turquoise
FOXG1	turquoise
OR4X1	turquoise
SLITRK2	turquoise
2023-09-03	turquoise
GPR26	turquoise
KCNJ10	turquoise
GAS2L2	turquoise
ANKRD65	turquoise
HSPB8	turquoise
TMC3	turquoise
ACSL4	turquoise
LY6D	turquoise
ELSPBP1	turquoise
OR13F1	turquoise
SLC26A4	turquoise
SSUH2	turquoise
APCDD1L-AS1	turquoise
INSM1	turquoise
ADIG	turquoise
OR52W1	turquoise
DCLK3	turquoise
PRDM16	turquoise
PAPPA2	turquoise
OR10V1	turquoise
TRH	turquoise
HTR5A	turquoise
SMIM9	turquoise
SOWAHB	turquoise
MAL2	turquoise
EIF4E1B	turquoise
ANHX	turquoise
HOXC9	turquoise
SPPL2C	turquoise
PRY2	turquoise
SYCE1	turquoise
KLK14	turquoise
SMIM2	turquoise
SCN1B	turquoise
NLRP5	turquoise
STARD6	turquoise
FKBP10	turquoise
FAT1	turquoise
MYBPC1	turquoise
GRK7	turquoise
PIWIL1	turquoise
GBP1P1	turquoise
RIT2	turquoise
OR9Q2	turquoise
THY1	turquoise
NPFFR2	turquoise
CSF3	turquoise
KDR	turquoise
UCHL1	turquoise
KRTAP10-11	turquoise
MAGI3	turquoise
TAT	turquoise
GJB3	turquoise
FAM170A	turquoise
C2orf57	turquoise
GUCY1B2	turquoise
CYP4A22	turquoise
ZNF221	turquoise
MROH2B	turquoise
APOB	turquoise
LEUTX	turquoise
TRIM71	turquoise
AANAT	turquoise
NAT16	turquoise
OR6S1	turquoise
WNT3A	turquoise
CCL13	turquoise
PTPRH	turquoise
HOXB6	turquoise
IRX5	turquoise
OR1L1	turquoise
OR2H1	turquoise
C1orf143	turquoise
SMPX	turquoise
FAM155B	turquoise
RUNX1T1	turquoise
KRTAP27-1	turquoise
C3orf67	turquoise
OLAH	turquoise
IL23R	turquoise
OR5AU1	turquoise
FIGLA	turquoise
NTSR1	turquoise
SP5	turquoise
GLP1R	turquoise
CRHR2	turquoise
GRK4	turquoise
SH3RF1	turquoise
HTN3	turquoise
OR5M9	turquoise
KCNIP1	turquoise
OR10G7	turquoise
GUCA2A	turquoise
LCE2B	turquoise
OR7G3	turquoise
KLK15	turquoise
SERPINA5	turquoise
ARL4D	turquoise
ZP3	turquoise
PCSK9	turquoise
FOXF2	turquoise
C2orf78	turquoise
C4orf51	turquoise
LOC102724957	turquoise
WNT8A	turquoise
GDPD2	turquoise
KLHL10	turquoise
SLCO2B1	turquoise
FLJ46552	turquoise
FAM9B	turquoise
LPPR1	turquoise
KRTAP1-1	turquoise
EYA2	turquoise
MET	turquoise
SVOPL	turquoise
C17orf99	turquoise
CETN1	turquoise
POC1A	turquoise
OR10G9	turquoise
CDO1	turquoise
RNASE12	turquoise
OR13C4	turquoise
MAGEA4	turquoise
OR6V1	turquoise
GABRA5	turquoise
GRIN2B	turquoise
CRYGC	turquoise
VSTM5	turquoise
TBX2	turquoise
TRIM63	turquoise
COL1A2	turquoise
TFCP2L1	turquoise
DACT1	turquoise
TSGA13	turquoise
WDR63	turquoise
MEX3A	turquoise
CDKN2B	turquoise
OR10A3	turquoise
OR6X1	turquoise
GPN3	turquoise
MYT1	turquoise
HTR1A	turquoise
OR52N2	turquoise
CXorf67	turquoise
TRIM2	turquoise
PTF1A	turquoise
GJC3	turquoise
SYT8	turquoise
TEKT5	turquoise
RGSL1	turquoise
GJA3	turquoise
NKD2	turquoise
MAS1L	turquoise
FATE1	turquoise
SRL	turquoise
LMX1A	turquoise
MT1G	turquoise
SPRR2G	turquoise
CHRNB4	turquoise
GSG1L	turquoise
ABCG5	turquoise
NUP62CL	turquoise
SLN	turquoise
ME1	turquoise
JKAMP	turquoise
OR4A5	turquoise
VN1R4	turquoise
MSRB3	turquoise
OR52D1	turquoise
CDK5R1	turquoise
PROX1	turquoise
POF1B	turquoise
FAM206A	turquoise
DACH2	turquoise
MS4A1	turquoise
SYPL2	turquoise
NXPH2	turquoise
GPR126	turquoise
RNF17	turquoise
WSCD1	turquoise
ZNRF3	turquoise
LRRC69	turquoise
NRG3	turquoise
SLC13A1	turquoise
PRELID2	turquoise
ST18	turquoise
C6orf58	turquoise
GTF2IRD1	turquoise
CNRIP1	turquoise
AHI1	turquoise
C2CD3	turquoise
SOHLH2	turquoise
ZNF229	turquoise
CCDC80	turquoise
SLITRK5	turquoise
LOR	turquoise
CCDC15	turquoise
SERPINB11	turquoise
C9orf135	turquoise
CRIP3	turquoise
CXCL13	turquoise
PLCH1	turquoise
E2F8	turquoise
FAM9C	turquoise
EXOC6B	turquoise
OGN	turquoise
FAM160A1	turquoise
GSX2	turquoise
HTR2C	turquoise
NETO1	turquoise
ALDH1A2	turquoise
SLC9A3	turquoise
CMTM8	turquoise
OR51E2	turquoise
OR6B3	turquoise
SLC12A1	turquoise
SHCBP1L	turquoise
TNMD	turquoise
DIRAS3	turquoise
NUDCD1	turquoise
OTOGL	turquoise
OR2A7	turquoise
KISS1R	turquoise
SATL1	turquoise
ATP8B5P	turquoise
GPR158	turquoise
FRMPD4	turquoise
NLGN3	turquoise
SELE	turquoise
PTCHD3	turquoise
FAM43B	turquoise
FBXO39	turquoise
KCTD4	turquoise
APOBEC1	turquoise
DSEL	turquoise
HIST1H2BE	turquoise
TCN1	turquoise
DYNC2H1	turquoise
SMCO1	turquoise
DIXDC1	turquoise
PLEKHG1	turquoise
GNRHR	turquoise
MRO	turquoise
KPNA7	turquoise
UPP2	turquoise
CASR	turquoise
IFIT1B	turquoise
LUZP2	turquoise
UTS2B	turquoise
HSD17B13	turquoise
C5orf64	turquoise
KCNJ16	turquoise
TLDC1	turquoise
ADAM9	turquoise
PLSCR2	turquoise
SLC1A1	turquoise
KLF5	turquoise
SLC9C2	turquoise
CERS3	turquoise
NPR3	turquoise
SMLR1	turquoise
OPRK1	turquoise
DMRT1	turquoise
KIAA0825	turquoise
TTC8	turquoise
MEIG1	turquoise
CNTN2	turquoise
MMP7	turquoise
PLK4	turquoise
PPP1R1B	turquoise
PRAMEF1	turquoise
C11orf63	turquoise
CUBN	turquoise
BEX1	turquoise
ABCG2	turquoise
XKR6	turquoise
ROBO1	turquoise
KIAA1324L	turquoise
SLC2A13	turquoise
LGI1	turquoise
TMEM67	turquoise
DENND5B	turquoise
MAP10	turquoise
KRTAP25-1	turquoise
RFPL2	turquoise
TMEM27	turquoise
C20orf195	turquoise
CYP2C9	turquoise
PTH2R	turquoise
ENDOU	turquoise
CAPRIN1	turquoise
TIMM23B	turquoise
FBXO43	turquoise
TRPC5OS	turquoise
PARD6B	turquoise
OR51A4	turquoise
ABHD17C	turquoise
OR5H2	turquoise
PDE10A	turquoise
CDH20	turquoise
ADH1B	turquoise
PRKG2	turquoise
CD59	turquoise
IGSF10	turquoise
LRP5L	turquoise
FAM78B	turquoise
DSG1	turquoise
CASC5	turquoise
FNBP1L	turquoise
DEFB131	turquoise
TMEM236	turquoise
PNPLA4	turquoise
C6orf132	turquoise
CD99L2	turquoise
HIST1H2AC	turquoise
ZNF135	turquoise
FSTL4	turquoise
ANGPTL1	turquoise
OSGEPL1	turquoise
ADAMTS8	turquoise
C9orf66	turquoise
CHRM2	turquoise
CES5A	turquoise
HTR1E	turquoise
VGLL3	turquoise
CDC5L	turquoise
SHBG	turquoise
FGF1	turquoise
SLC17A2	turquoise
CLDN18	turquoise
GALR1	turquoise
RAC3	turquoise
KDM6A	turquoise
COX8C	turquoise
SORBS1	turquoise
BPIFA2	turquoise
GPR88	turquoise
TBC1D8B	turquoise
PCDHA2	turquoise
AFF2	turquoise
APIP	turquoise
HSD3B2	turquoise
FAM196A	turquoise
KRT40	turquoise
IL12A	turquoise
CDK9	turquoise
MYLK3	turquoise
IRGM	turquoise
GPR22	turquoise
NCS1	turquoise
THSD4	turquoise
C12orf54	turquoise
EVA1A	turquoise
GPR19	turquoise
ASPA	turquoise
MYCT1	turquoise
ELTD1	turquoise
CCDC148	turquoise
CSMD2	turquoise
S100A7L2	turquoise
ECSCR	turquoise
HTR1F	turquoise
BCL7A	turquoise
CLEC17A	turquoise
TCP11	turquoise
TPD52L3	turquoise
ZNF587B	turquoise
DNAH5	turquoise
FAM127C	turquoise
ADAM22	turquoise
ACMSD	turquoise
OR5M1	turquoise
BRF2	turquoise
ADCY2	turquoise
ZNF711	turquoise
UGCG	turquoise
UBQLN3	turquoise
ZNF705A	turquoise
WNT5A	turquoise
SF1	turquoise
NLGN4X	turquoise
KRTAP12-3	turquoise
NODAL	turquoise
AUTS2	turquoise
AADACP1	turquoise
KIT	turquoise
CAPS2	turquoise
DBN1	turquoise
OR6M1	turquoise
OR5M10	turquoise
FUT10	turquoise
ATP2C2	turquoise
C12orf42	turquoise
LMNA	turquoise
TM4SF4	turquoise
SPATS1	turquoise
ZNF90	turquoise
KLF9	turquoise
GATS	turquoise
OR13J1	turquoise
PLEKHA6	turquoise
C9orf40	turquoise
C20orf202	turquoise
FAM84A	turquoise
OR10J1	turquoise
SAA2	turquoise
RTL1	turquoise
ZNF212	turquoise
TAF5L	turquoise
PAX5	turquoise
OR3A2	turquoise
C6	turquoise
IFNW1	turquoise
HOXC8	turquoise
PRSS35	turquoise
HOMER1	turquoise
SOCS5	turquoise
ELOVL4	turquoise
CLEC14A	turquoise
ZFYVE1	turquoise
XKR9	turquoise
MTERF2	turquoise
CEP97	turquoise
MED12L	turquoise
CASP14	turquoise
FLNC	turquoise
LELP1	turquoise
SKIL	turquoise
MED18	turquoise
ZNF347	turquoise
CIB4	turquoise
HRASLS	turquoise
EPHA10	turquoise
TNP1	turquoise
TSKS	turquoise
BPIFB6	turquoise
ACTL6B	turquoise
C10orf126	turquoise
CCDC181	turquoise
CCDC162P	turquoise
LRIG3	turquoise
FAM189A1	turquoise
FGB	turquoise
MAGEE2	turquoise
CASC16	turquoise
C11orf53	turquoise
MLF1	turquoise
NFIX	turquoise
SDC3	turquoise
ARMC4	turquoise
ALDH1L1	turquoise
DCDC2	turquoise
SCN2B	turquoise
PDE2A	turquoise
PLA2G2F	turquoise
HOXD11	turquoise
KLK2	turquoise
ADAM21	turquoise
FAM198A	turquoise
P2RY1	turquoise
CA2	turquoise
MUC3A	turquoise
SIGLEC14	turquoise
IGF1	turquoise
KRTAP13-4	turquoise
DLX4	turquoise
CARD17	turquoise
ISLR	turquoise
DIAPH2-AS1	turquoise
OR51B5	turquoise
PODXL2	turquoise
CHP2	turquoise
C2orf70	turquoise
CP	turquoise
CTNND2	turquoise
AP1S2	turquoise
ENO4	turquoise
OR6F1	turquoise
AOX1	turquoise
TTC23L	turquoise
HOXA9	turquoise
TMIGD1	turquoise
TEX29	turquoise
TAL2	turquoise
DUXAP10	turquoise
ZDHHC23	turquoise
FBN2	turquoise
NR2E1	turquoise
EML1	turquoise
GJB4	turquoise
FOXI1	turquoise
C3	turquoise
ADAM7	turquoise
GS1-24F4.2	turquoise
IL3	turquoise
SLC22A13	turquoise
TIMP1	turquoise
SLC5A1	turquoise
ZBTB7C	turquoise
DPP6	turquoise
CTSS	turquoise
CCDC86	turquoise
PTPRR	turquoise
RCOR2	turquoise
KIAA1644	turquoise
SLC35F4	turquoise
PRDM9	turquoise
DAB2IP	turquoise
GPR139	turquoise
EPHA1	turquoise
AKAP4	turquoise
ZFR2	turquoise
HS3ST5	turquoise
TUSC3	turquoise
GPR128	turquoise
PPP3R2	turquoise
TIMM13	turquoise
ZFHX2	turquoise
CCDC27	turquoise
OR2M4	turquoise
GTSE1	turquoise
ADAMTS6	turquoise
RAB40B	turquoise
MMP13	turquoise
DHH	turquoise
PNLIPRP1	turquoise
SPATA31D3	turquoise
ZNF556	turquoise
ACTG2	turquoise
TEX13B	turquoise
SYT13	turquoise
EHD2	turquoise
IHH	turquoise
RTP1	turquoise
ARHGEF25	turquoise
C5orf49	turquoise
BDKRB1	turquoise
MGAT5B	turquoise
CKAP2L	turquoise
RGS8	turquoise
CABP2	turquoise
SLC35B4	turquoise
C9orf72	turquoise
BCL6B	turquoise
MMP10	turquoise
SCG2	turquoise
DLX2	turquoise
TMSB4X	turquoise
EFNB2	turquoise
S100A3	turquoise
DEFB103B	turquoise
FAM24A	turquoise
BATF2	turquoise
HTR3E	turquoise
NDST4	turquoise
LAMA3	turquoise
MYH7	turquoise
WFDC9	turquoise
C8orf89	turquoise
FGD4	turquoise
RSPO4	turquoise
NEUROG2	turquoise
RAD54B	turquoise
FAM43A	turquoise
GNG12	turquoise
POMT2	turquoise
SEMA3G	turquoise
CD1A	turquoise
VRTN	turquoise
CGB	turquoise
PDCL2	turquoise
DEFB104B	turquoise
HRCT1	turquoise
ZDHHC19	turquoise
SRPX	turquoise
IQCH	turquoise
ARSF	turquoise
SLC35C1	turquoise
CLDN16	turquoise
MUC7	turquoise
TMEM198	turquoise
SIGLEC15	turquoise
CDK5RAP3	turquoise
DMRT3	turquoise
TICRR	turquoise
SLC38A11	turquoise
ARVCF	turquoise
ADAMTS12	turquoise
CMA1	turquoise
COL6A4P1	turquoise
APLN	turquoise
IL34	turquoise
CNGB3	turquoise
JRKL	turquoise
KCNMB2	turquoise
NGFR	turquoise
PIEZO2	turquoise
C22orf46	turquoise
OR52E2	turquoise
RNF183	turquoise
ZBTB6	turquoise
TRIML2	turquoise
DLX3	turquoise
IZUMO3	turquoise
DIO3	turquoise
SLC12A3	turquoise
NDUFA4L2	turquoise
GINS2	turquoise
OR52A1	turquoise
AADACL2	turquoise
SFRP1	turquoise
SAG	turquoise
KRT26	turquoise
LRRC75B	turquoise
CYR61	turquoise
HOTTIP	turquoise
STC1	turquoise
CH25H	turquoise
RNF133	turquoise
OR5B17	turquoise
SLC22A16	turquoise
GAS1	turquoise
TRMT10A	turquoise
FLJ42022	turquoise
LIPN	turquoise
PALM2	turquoise
PPP1R17	turquoise
OR5M3	turquoise
CDH4	turquoise
IL5	turquoise
FPR3	turquoise
OR2M7	turquoise
OR2AE1	turquoise
ARHGEF17	turquoise
XDH	turquoise
PCDHA3	turquoise
LOC100507462	turquoise
SLC8A2	turquoise
OTC	turquoise
PCP4	turquoise
TAS2R9	turquoise
UBA3	turquoise
GCM2	turquoise
RAD54L2	yellow
TMEM39A	yellow
FMNL2	yellow
MTMR11	yellow
CPXM2	yellow
CXCL10	yellow
CYP1B1	yellow
ACKR3	yellow
KLF11	yellow
TRIM7	yellow
CD86	yellow
MRPS7	yellow
PCK1	yellow
ZNF239	yellow
ULK2	yellow
CCL16	yellow
MYOF	yellow
RIN2	yellow
CD36	yellow
C17orf77	yellow
TBX1	yellow
NR4A1	yellow
EPB41L3	yellow
SCN11A	yellow
TIGIT	yellow
SDR42E1	yellow
PLA2G7	yellow
CCR4	yellow
FA2H	yellow
KIF12	yellow
HTRA1	yellow
ANKRD30A	yellow
RLF	yellow
ZNF665	yellow
PPM1A	yellow
SLC6A15	yellow
IKZF5	yellow
C1R	yellow
GLIPR1L1	yellow
NR1H2	yellow
LCA5L	yellow
ATL2	yellow
DNAJC25	yellow
ID1	yellow
GAPVD1	yellow
MAGOH	yellow
GNL1	yellow
MAPK15	yellow
VASN	yellow
KCNK1	yellow
HRNR	yellow
MYO15A	yellow
CLP1	yellow
IGANRP	yellow
OR56A3	yellow
DHX40	yellow
CFHR4	yellow
C19orf84	yellow
OMG	yellow
LRRC4	yellow
CATSPERD	yellow
SLC1A2	yellow
AADAC	yellow
SYF2	yellow
OR8U1	yellow
YOD1	yellow
SNIP1	yellow
EXOC7	yellow
CXCL12	yellow
PSG6	yellow
NLGN1	yellow
MED26	yellow
MAB21L3	yellow
FABP5	yellow
DPPA3	yellow
BAI3	yellow
TSC22D3	yellow
NKAIN1	yellow
PI4K2A	yellow
CLN8	yellow
BRMS1L	yellow
ATHL1	yellow
FBXO33	yellow
TCAP	yellow
FIGN	yellow
MKX	yellow
CRY1	yellow
ANKRD19P	yellow
KAT7	yellow
TTPA	yellow
KCTD12	yellow
CTSH	yellow
ZNF197	yellow
BRCC3	yellow
NETO2	yellow
LRP1	yellow
SPTBN5	yellow
MYO7A	yellow
ADAP2	yellow
IL2RA	yellow
BACE1	yellow
RASSF4	yellow
TMEM101	yellow
CCDC149	yellow
SASH1	yellow
ZNF605	yellow
TOR3A	yellow
TSPYL5	yellow
TNFAIP8	yellow
ZNF302	yellow
HGF	yellow
TNFRSF17	yellow
PRMT8	yellow
PSAP	yellow
TDRD6	yellow
FRMD3	yellow
CBR1	yellow
GBP3	yellow
S1PR3	yellow
C10orf10	yellow
GIMAP4	yellow
FUOM	yellow
METTL7A	yellow
ITSN1	yellow
CST3	yellow
RTN1	yellow
ADPRH	yellow
SGMS2	yellow
CST5	yellow
ARHGEF10L	yellow
BCAT1	yellow
MZB1	yellow
NAGK	yellow
GTSCR1	yellow
EREG	yellow
FCN1	yellow
PTGDR2	yellow
ANXA2	yellow
GOLIM4	yellow
TP63	yellow
ITPRIPL2	yellow
SCIMP	yellow
VAMP5	yellow
ADAM15	yellow
JMJD4	yellow
DKFZP434K028	yellow
OAS1	yellow
CPVL	yellow
C10orf11	yellow
ALDH2	yellow
TMTC2	yellow
EPGN	yellow
SRD5A1	yellow
GABBR1	yellow
CPT1A	yellow
ZNF500	yellow
DNAJC13	yellow
CD44	yellow
ZNF594	yellow
CASP1	yellow
CLCN5	yellow
AGPAT3	yellow
RIMBP3	yellow
BSN	yellow
STAB1	yellow
PRDX1	yellow
TFEC	yellow
FAM198B	yellow
CNTLN	yellow
SOX12	yellow
ERI2	yellow
WDR49	yellow
SLC7A7	yellow
OAF	yellow
SYN1	yellow
GLCE	yellow
KYNU	yellow
CAPG	yellow
HSD17B4	yellow
MS4A6A	yellow
HES7	yellow
AKR1A1	yellow
VCAN	yellow
RBBP8	yellow
GP5	yellow
SCPEP1	yellow
CD300E	yellow
GPX4	yellow
NMNAT3	yellow
SLC46A2	yellow
PPARGC1B	yellow
SMCO4	yellow
VSTM1	yellow
MS4A4A	yellow
NAP1L2	yellow
SLMO1	yellow
ITIH1	yellow
SMPDL3A	yellow
DHPS	yellow
CTSB	yellow
CYBB	yellow
MAGEB18	yellow
TCN2	yellow
PDK4	yellow
ADRBK2	yellow
BDH1	yellow
TBC1D2	yellow
CEACAM18	yellow
FLJ20712	yellow
CLOCK	yellow
PTPLA	yellow
APCDD1	yellow
FLJ31945	yellow
SLC25A20	yellow
GIMAP8	yellow
HEBP1	yellow
DOCK1	yellow
